# Supplementary material for: Identification of Activating Mutations in the Transmembrane and Extracellular Domains of EGFR
Source: Biochemistry. 2022 Sep 23;61(19):2049–62. doi: 10.1021/acs.biochem.2c00384 (PMC9535940; doi:10.1021/acs.biochem.2c00384)
Supplement: Supplementary file 2 — bi2c00384_si_002.xlsx [file bi2c00384_si_002.xlsx]

## Sheet: All data
	Legend
	REF	Reference nucleotide in the wild type sequence of EGFR								Values, which are above the respective threshold are marked in red.
	ALT	Alternative nucleotide (i.e., mutations)								1st filter: >1% frequency
	AD	Allele depth								2nd filter: >8-fold higher enrichment compared with loss-of-function selection.
	AF	Allele frequency (%)
	Selection for ligand-independent activation (Experiment A)												Loss-of-function (Experiment II in Wagner et al., JMB 2021)
Nucleotide position in EGFR sequence	REF	ALT	AD/REF	AD/ALT 1	AD/ALT 2	AD/ALT 3	AF ALT1	ALT1 ratio (relative to loss-of-function)	AF ALT2	ALT2 ratio (relative to loss-of-function)	AF ALT3	ALT3 ratio (relative to loss-of-function)	REF	ALT	AD/REF	AD/ALT 1	AD/ALT 2	AD/ALT 3	AF ALT1	AF ALT2	AF ALT3
1							#DIV/0!		#DIV/0!		#DIV/0!								#DIV/0!	#DIV/0!	#DIV/0!
2	T	[C]	40321	68			0.168363		0		0		T	[C]	41364	64			0.154485	0	0
3							#DIV/0!		#DIV/0!		#DIV/0!								#DIV/0!	#DIV/0!	#DIV/0!
4	C	[T]	41563	461			1.09699	1.48355	0		0		C	[G, T]	42765	57	319		0.132125	0.739436	0
5	G	[A]	43158	77			0.178096		0		0		G	[A]	44174	108			0.243891	0	0
6							#DIV/0!		#DIV/0!		#DIV/0!								#DIV/0!	#DIV/0!	#DIV/0!
8							#DIV/0!		#DIV/0!		#DIV/0!								#DIV/0!	#DIV/0!	#DIV/0!
10	T	[G]	48986	174			0.353946		0		0		T	[C]	50360	126			0.249574	0	0
11	C	[T]	50049	157			0.312712		0		0		C	[T]	51575	156			0.30156	0	0
12	C	[A, T]	51033	74	144		0.144387		0.28097		0		C	[A, T]	52868	59	109		0.111245	0.205521	0
13	G	[A]	51992	110			0.211124		0		0								#DIV/0!	#DIV/0!	#DIV/0!
14							#DIV/0!		#DIV/0!		#DIV/0!								#DIV/0!	#DIV/0!	#DIV/0!
15							#DIV/0!		#DIV/0!		#DIV/0!								#DIV/0!	#DIV/0!	#DIV/0!
17	C	[T]	57116	125			0.218375		0		0		C	[T]	59524	100			0.167718	0	0
18							#DIV/0!		#DIV/0!		#DIV/0!								#DIV/0!	#DIV/0!	#DIV/0!
19	G	[A]	60494	256			0.421399		0		0		G	[A, C]	62981	334	94		0.526739	0.148244	0
20	C	[T]	62372	275			0.438968		0		0		C	[T]	65218	401			0.611103	0	0
21	CG	[C]	65957	247			0.373089		0		0		CG	[C, TG]	67365	211	101		0.311775	0.149238	0
22	G	[A]	65785	339			0.512673		0		0		G	[A]	68927	340			0.490854	0	0
23	G	[A]	67468	188			0.277876		0		0		G	[A]	70563	244			0.344599	0	0
24	G	[T]	69155	651			0.932585		0		0		G	[A]	72930	110			0.150602	0	0
25	G	[A]	71274	450			0.627405		0		0		G	[A]	74956	346			0.459483	0	0
29	C	[T]	77498	591			0.756829		0		0		C	[T]	80930	613			0.751751	0	0
30	GCT	[ACT, G]	79479	598	384		0.743217		0.47725		0		GCT	[ACT, G]	83005	505	331		0.602331	0.394795	0
31							#DIV/0!		#DIV/0!		#DIV/0!								#DIV/0!	#DIV/0!	#DIV/0!
32	T	[C]	84022	127			0.150923		0		0		T	[C]	87634	124			0.141298	0	0
33							#DIV/0!		#DIV/0!		#DIV/0!								#DIV/0!	#DIV/0!	#DIV/0!
34							#DIV/0!		#DIV/0!		#DIV/0!		C	[A, T]	91761	126	113		0.136957	0.122826	0
35	T	[A]	89701	527			0.584076		0		0		T	[A, C]	93379	357	226		0.379941	0.240523	0
36	G	[GGA]	91334	414			0.451236		0		0		G	[GGA]	95109	357			0.373955	0	0
37							#DIV/0!		#DIV/0!		#DIV/0!								#DIV/0!	#DIV/0!	#DIV/0!
38	C	[T]	95625	466			0.484957		0		0		C	[T]	99887	263			0.262606	0	0
39							#DIV/0!		#DIV/0!		#DIV/0!		G	[A]	102202	224			0.218694	0	0
40							#DIV/0!		#DIV/0!		#DIV/0!								#DIV/0!	#DIV/0!	#DIV/0!
42	G	[A]	104472	721			0.685407		0		0		G	[A]	108741	761			0.694964	0	0
43	C	[T]	106977	400			0.372519		0		0		C	[T]	110959	599			0.53694	0	0
44							#DIV/0!		#DIV/0!		#DIV/0!								#DIV/0!	#DIV/0!	#DIV/0!
45	G	[T]	111829	402			0.35819		0		0								#DIV/0!	#DIV/0!	#DIV/0!
46							#DIV/0!		#DIV/0!		#DIV/0!								#DIV/0!	#DIV/0!	#DIV/0!
47							#DIV/0!		#DIV/0!		#DIV/0!		C	[T]	120991	287			0.236646	0	0
50	C	[T]	123012	1279			1.02904	1.17723	0		0		C	[T]	127350	1123			0.874114	0	0
51	G	[A]	126371	366			0.288787		0		0		G	[T]	130526	180			0.137714	0	0
52							#DIV/0!		#DIV/0!		#DIV/0!								#DIV/0!	#DIV/0!	#DIV/0!
53							#DIV/0!		#DIV/0!		#DIV/0!								#DIV/0!	#DIV/0!	#DIV/0!
54							#DIV/0!		#DIV/0!		#DIV/0!								#DIV/0!	#DIV/0!	#DIV/0!
56	G	[T]	138524	277			0.199566		0		0		G	[A]	141925	581			0.407702	0	0
57	C	[T]	139137	2065			1.46244	1.42375	0		0		C	[T]	143279	1487			1.02717	0	0
58	C	[T]	143252	324			0.225664		0		0		C	[T]	146847	277			0.188277	0	0
59	C	[T]	145468	457			0.313175		0		0		C	[A, T]	148960	168	348		0.112393	0.232813	0
60	G	[A]	148098	216			0.145637		0		0		G	[A]	151409	342			0.225369	0	0
61	G	[A]	150019	653			0.433392		0		0		G	[A]	153568	616			0.399523	0	0
62	C	[T]	152058	858			0.561092		0		0		C	[T]	156184	358			0.228693	0	0
63	G	[A]	154860	516			0.332098		0		0								#DIV/0!	#DIV/0!	#DIV/0!
65	G	[A]	159989	191			0.119241		0		0								#DIV/0!	#DIV/0!	#DIV/0!
66	T	[C]	162023	445			0.2739		0		0		T	[C]	165590	375			0.225951	0	0
67	C	[T]	164783	169			0.102454		0		0		C	[A, T]	167913	190	330		0.112804	0.195924	0
68	G	[A, T]	166577	136	619		0.0812755		0.369923		0		G	[A]	170520	203			0.118906	0	0
70	G	[A]	171286	786			0.456786		0		0		G	[A]	174696	818			0.46606	0	0
71							#DIV/0!		#DIV/0!		#DIV/0!		C	[A]	177730	194			0.109035	0	0
72	T	[G]	176593	217			0.122731		0		0								#DIV/0!	#DIV/0!	#DIV/0!
74							#DIV/0!		#DIV/0!		#DIV/0!								#DIV/0!	#DIV/0!	#DIV/0!
76							#DIV/0!		#DIV/0!		#DIV/0!								#DIV/0!	#DIV/0!	#DIV/0!
77							#DIV/0!		#DIV/0!		#DIV/0!		A	[G]	194012	357			0.183671	0	0
78							#DIV/0!		#DIV/0!		#DIV/0!		G	[A]	196443	234			0.118977	0	0
79							#DIV/0!		#DIV/0!		#DIV/0!								#DIV/0!	#DIV/0!	#DIV/0!
80							#DIV/0!		#DIV/0!		#DIV/0!								#DIV/0!	#DIV/0!	#DIV/0!
82	A	[G]	195680	997			0.506923		0		0								#DIV/0!	#DIV/0!	#DIV/0!
83							#DIV/0!		#DIV/0!		#DIV/0!								#DIV/0!	#DIV/0!	#DIV/0!
84							#DIV/0!		#DIV/0!		#DIV/0!								#DIV/0!	#DIV/0!	#DIV/0!
87							#DIV/0!		#DIV/0!		#DIV/0!								#DIV/0!	#DIV/0!	#DIV/0!
90							#DIV/0!		#DIV/0!		#DIV/0!								#DIV/0!	#DIV/0!	#DIV/0!
91	T	[A]	206504	137			0.0662986		0		0								#DIV/0!	#DIV/0!	#DIV/0!
92	G	[A]	208182	526			0.252027		0		0		G	[A]	210699	1183			0.55833	0	0
93	C	[T]	208626	2003			0.950961		0		0		C	[T]	211571	2009			0.940631	0	0
94	C	[A]	212286	263			0.123736		0		0								#DIV/0!	#DIV/0!	#DIV/0!
95	A	[G]	214490	157			0.0731433		0		0		A	[G]	216848	529			0.243356	0	0
96							#DIV/0!		#DIV/0!		#DIV/0!		A	[T]	219240	334			0.152113	0	0
97							#DIV/0!		#DIV/0!		#DIV/0!								#DIV/0!	#DIV/0!	#DIV/0!
98	G	[A]	219615	809			0.36702		0		0		G	[A]	222326	961			0.430388	0	0
99							#DIV/0!		#DIV/0!		#DIV/0!								#DIV/0!	#DIV/0!	#DIV/0!
101	C	[T]	226200	187			0.0826019		0		0		C	[T]	228518	510			0.22268	0	0
102							#DIV/0!		#DIV/0!		#DIV/0!								#DIV/0!	#DIV/0!	#DIV/0!
104	G	[T]	232454	240			0.10314		0		0		G	[A]	234816	487			0.206967	0	0
105	T	[C]	234408	391			0.166525		0		0		T	[C]	236774	414			0.174545	0	0
107							#DIV/0!		#DIV/0!		#DIV/0!								#DIV/0!	#DIV/0!	#DIV/0!
109	A	[C, G]	241747	732	574		0.301169		0.236162		0		A	[G]	244587	474			0.193421	0	0
110							#DIV/0!		#DIV/0!		#DIV/0!								#DIV/0!	#DIV/0!	#DIV/0!
111							#DIV/0!		#DIV/0!		#DIV/0!								#DIV/0!	#DIV/0!	#DIV/0!
112							#DIV/0!		#DIV/0!		#DIV/0!								#DIV/0!	#DIV/0!	#DIV/0!
113							#DIV/0!		#DIV/0!		#DIV/0!								#DIV/0!	#DIV/0!	#DIV/0!
114	C	[T]	252136	725			0.286719		0		0								#DIV/0!	#DIV/0!	#DIV/0!
115	A	[G]	254190	409			0.160645		0		0		A	[G]	256236	291			0.113438	0	0
116	C	[T]	255696	782			0.304899		0		0		C	[T]	257720	617			0.238835	0	0
117	G	[A]	257223	550			0.213366		0		0		G	[A]	259015	531			0.204588	0	0
118							#DIV/0!		#DIV/0!		#DIV/0!								#DIV/0!	#DIV/0!	#DIV/0!
120							#DIV/0!		#DIV/0!		#DIV/0!								#DIV/0!	#DIV/0!	#DIV/0!
121							#DIV/0!		#DIV/0!		#DIV/0!		T	[C]	265750	494			0.185544	0	0
123							#DIV/0!		#DIV/0!		#DIV/0!								#DIV/0!	#DIV/0!	#DIV/0!
124	G	[A]	268565	450			0.167277		0		0		G	[A]	269954	428			0.158295	0	0
125	G	[A]	267260	3103			1.14772	0.872444	0		0		G	[A]	267881	3571			1.31552	0	0
126	C	[T]	271076	921			0.338607		0		0								#DIV/0!	#DIV/0!	#DIV/0!
128							#DIV/0!		#DIV/0!		#DIV/0!								#DIV/0!	#DIV/0!	#DIV/0!
129	T	[A]	276667	401			0.14473		0		0								#DIV/0!	#DIV/0!	#DIV/0!
130							#DIV/0!		#DIV/0!		#DIV/0!								#DIV/0!	#DIV/0!	#DIV/0!
131							#DIV/0!		#DIV/0!		#DIV/0!		T	[C]	280277	331			0.117958	0	0
132							#DIV/0!		#DIV/0!		#DIV/0!								#DIV/0!	#DIV/0!	#DIV/0!
133							#DIV/0!		#DIV/0!		#DIV/0!								#DIV/0!	#DIV/0!	#DIV/0!
134							#DIV/0!		#DIV/0!		#DIV/0!		A	[G]	283004	375			0.132332	0	0
136	G	[A]	285620	269			0.0940925		0		0								#DIV/0!	#DIV/0!	#DIV/0!
137							#DIV/0!		#DIV/0!		#DIV/0!		A	[T]	286751	554			0.192826	0	0
138	T	[C]	288774	178			0.0616019		0		0								#DIV/0!	#DIV/0!	#DIV/0!
140							#DIV/0!		#DIV/0!		#DIV/0!		A	[T]	290819	458			0.157239	0	0
141	T	[G]	292732	254			0.0866936		0		0								#DIV/0!	#DIV/0!	#DIV/0!
143							#DIV/0!		#DIV/0!		#DIV/0!								#DIV/0!	#DIV/0!	#DIV/0!
145	C	[G]	294799	1015			0.343121		0		0								#DIV/0!	#DIV/0!	#DIV/0!
146							#DIV/0!		#DIV/0!		#DIV/0!								#DIV/0!	#DIV/0!	#DIV/0!
147	CA	[TA, TG]	296498	578	243		0.194404		0.0817304		0		C	[T]	294576	849			0.287383	0	0
148	A	[G]	296088	1691			0.567871		0		0		A	[G]	293873	2185			0.738031	0	0
149							#DIV/0!		#DIV/0!		#DIV/0!								#DIV/0!	#DIV/0!	#DIV/0!
150							#DIV/0!		#DIV/0!		#DIV/0!		C	[G]	295893	353			0.119158	0	0
151							#DIV/0!		#DIV/0!		#DIV/0!								#DIV/0!	#DIV/0!	#DIV/0!
152							#DIV/0!		#DIV/0!		#DIV/0!								#DIV/0!	#DIV/0!	#DIV/0!
154							#DIV/0!		#DIV/0!		#DIV/0!								#DIV/0!	#DIV/0!	#DIV/0!
155							#DIV/0!		#DIV/0!		#DIV/0!								#DIV/0!	#DIV/0!	#DIV/0!
156							#DIV/0!		#DIV/0!		#DIV/0!								#DIV/0!	#DIV/0!	#DIV/0!
157							#DIV/0!		#DIV/0!		#DIV/0!								#DIV/0!	#DIV/0!	#DIV/0!
158							#DIV/0!		#DIV/0!		#DIV/0!								#DIV/0!	#DIV/0!	#DIV/0!
159							#DIV/0!		#DIV/0!		#DIV/0!		G	[A]	301362	425			0.140828	0	0
161							#DIV/0!		#DIV/0!		#DIV/0!								#DIV/0!	#DIV/0!	#DIV/0!
163	T	[C]	305556	554			0.180981		0		0								#DIV/0!	#DIV/0!	#DIV/0!
164	T	[C]	305412	1076			0.351074		0		0		T	[C]	302940	862			0.283737	0	0
165							#DIV/0!		#DIV/0!		#DIV/0!								#DIV/0!	#DIV/0!	#DIV/0!
166	A	[G]	306105	450			0.146793		0		0		A	[G]	303519	483			0.158881	0	0
167							#DIV/0!		#DIV/0!		#DIV/0!								#DIV/0!	#DIV/0!	#DIV/0!
168							#DIV/0!		#DIV/0!		#DIV/0!								#DIV/0!	#DIV/0!	#DIV/0!
170	A	[G]	306255	489			0.159416		0		0								#DIV/0!	#DIV/0!	#DIV/0!
171							#DIV/0!		#DIV/0!		#DIV/0!								#DIV/0!	#DIV/0!	#DIV/0!
173	G	[A]	306003	721			0.235065		0		0		G	[A]	303210	1405			0.461238	0	0
174	T	[C]	305642	990			0.322863		0		0		T	[A]	304029	372			0.122207	0	0
176	A	[G]	306140	337			0.109959		0		0								#DIV/0!	#DIV/0!	#DIV/0!
177							#DIV/0!		#DIV/0!		#DIV/0!								#DIV/0!	#DIV/0!	#DIV/0!
178							#DIV/0!		#DIV/0!		#DIV/0!		G	[A]	303870	801			0.262907	0	0
180	G	[A]	305981	221			0.0721746		0		0								#DIV/0!	#DIV/0!	#DIV/0!
181							#DIV/0!		#DIV/0!		#DIV/0!								#DIV/0!	#DIV/0!	#DIV/0!
182							#DIV/0!		#DIV/0!		#DIV/0!								#DIV/0!	#DIV/0!	#DIV/0!
184							#DIV/0!		#DIV/0!		#DIV/0!		C	[A]	303705	1267			0.415448	0	0
185	T	[A]	305797	269			0.0878895		0		0		T	[A]	304218	651			0.213534	0	0
186	T	[C]	305238	901			0.294311		0		0		T	[C, TG]	294984	906	461		0.305719	0.155559	0
187							#DIV/0!		#DIV/0!		#DIV/0!								#DIV/0!	#DIV/0!	#DIV/0!
188							#DIV/0!		#DIV/0!		#DIV/0!								#DIV/0!	#DIV/0!	#DIV/0!
189							#DIV/0!		#DIV/0!		#DIV/0!								#DIV/0!	#DIV/0!	#DIV/0!
190							#DIV/0!		#DIV/0!		#DIV/0!								#DIV/0!	#DIV/0!	#DIV/0!
191							#DIV/0!		#DIV/0!		#DIV/0!								#DIV/0!	#DIV/0!	#DIV/0!
192							#DIV/0!		#DIV/0!		#DIV/0!								#DIV/0!	#DIV/0!	#DIV/0!
194							#DIV/0!		#DIV/0!		#DIV/0!		T	[C]	304190	778			0.255109	0	0
195							#DIV/0!		#DIV/0!		#DIV/0!								#DIV/0!	#DIV/0!	#DIV/0!
197	A	[G]	305880	515			0.168084		0		0		A	[G]	303313	1256			0.412386	0	0
198							#DIV/0!		#DIV/0!		#DIV/0!								#DIV/0!	#DIV/0!	#DIV/0!
201							#DIV/0!		#DIV/0!		#DIV/0!								#DIV/0!	#DIV/0!	#DIV/0!
202	A	[G]	306854	176			0.0573234		0		0		A	[G]	304047	396			0.130074	0	0
203							#DIV/0!		#DIV/0!		#DIV/0!								#DIV/0!	#DIV/0!	#DIV/0!
204							#DIV/0!		#DIV/0!		#DIV/0!		C	[T]	303818	399			0.131156	0	0
205							#DIV/0!		#DIV/0!		#DIV/0!								#DIV/0!	#DIV/0!	#DIV/0!
206	A	[G]	306860	278			0.0905131		0		0								#DIV/0!	#DIV/0!	#DIV/0!
208							#DIV/0!		#DIV/0!		#DIV/0!								#DIV/0!	#DIV/0!	#DIV/0!
209							#DIV/0!		#DIV/0!		#DIV/0!		T	[C]	303485	618			0.203221	0	0
210							#DIV/0!		#DIV/0!		#DIV/0!		G	[A]	303137	833			0.27404	0	0
211							#DIV/0!		#DIV/0!		#DIV/0!								#DIV/0!	#DIV/0!	#DIV/0!
213	G	[A]	306309	657			0.21403		0		0								#DIV/0!	#DIV/0!	#DIV/0!
214							#DIV/0!		#DIV/0!		#DIV/0!								#DIV/0!	#DIV/0!	#DIV/0!
218	A	[T]	305934	1034			0.336843		0		0								#DIV/0!	#DIV/0!	#DIV/0!
219							#DIV/0!		#DIV/0!		#DIV/0!								#DIV/0!	#DIV/0!	#DIV/0!
220	T	[C]	306789	326			0.106149		0		0								#DIV/0!	#DIV/0!	#DIV/0!
221							#DIV/0!		#DIV/0!		#DIV/0!								#DIV/0!	#DIV/0!	#DIV/0!
222							#DIV/0!		#DIV/0!		#DIV/0!								#DIV/0!	#DIV/0!	#DIV/0!
223							#DIV/0!		#DIV/0!		#DIV/0!								#DIV/0!	#DIV/0!	#DIV/0!
224							#DIV/0!		#DIV/0!		#DIV/0!								#DIV/0!	#DIV/0!	#DIV/0!
226							#DIV/0!		#DIV/0!		#DIV/0!								#DIV/0!	#DIV/0!	#DIV/0!
227	T	[C]	306820	289			0.0941034		0		0								#DIV/0!	#DIV/0!	#DIV/0!
228							#DIV/0!		#DIV/0!		#DIV/0!								#DIV/0!	#DIV/0!	#DIV/0!
230							#DIV/0!		#DIV/0!		#DIV/0!								#DIV/0!	#DIV/0!	#DIV/0!
231							#DIV/0!		#DIV/0!		#DIV/0!								#DIV/0!	#DIV/0!	#DIV/0!
232							#DIV/0!		#DIV/0!		#DIV/0!								#DIV/0!	#DIV/0!	#DIV/0!
234	C	[T]	306349	484			0.157741		0		0								#DIV/0!	#DIV/0!	#DIV/0!
236	T	[C]	306643	160			0.0521507		0		0								#DIV/0!	#DIV/0!	#DIV/0!
237							#DIV/0!		#DIV/0!		#DIV/0!								#DIV/0!	#DIV/0!	#DIV/0!
239							#DIV/0!		#DIV/0!		#DIV/0!								#DIV/0!	#DIV/0!	#DIV/0!
240							#DIV/0!		#DIV/0!		#DIV/0!								#DIV/0!	#DIV/0!	#DIV/0!
241							#DIV/0!		#DIV/0!		#DIV/0!								#DIV/0!	#DIV/0!	#DIV/0!
243							#DIV/0!		#DIV/0!		#DIV/0!								#DIV/0!	#DIV/0!	#DIV/0!
245	T	[C]	306236	297			0.0968901		0		0								#DIV/0!	#DIV/0!	#DIV/0!
246							#DIV/0!		#DIV/0!		#DIV/0!								#DIV/0!	#DIV/0!	#DIV/0!
247							#DIV/0!		#DIV/0!		#DIV/0!								#DIV/0!	#DIV/0!	#DIV/0!
248	A	[G, T]	304876	576	1077		0.18791		0.351353		0								#DIV/0!	#DIV/0!	#DIV/0!
249	G	[A, C]	305739	254	414		0.0828963		0.135114		0								#DIV/0!	#DIV/0!	#DIV/0!
250							#DIV/0!		#DIV/0!		#DIV/0!								#DIV/0!	#DIV/0!	#DIV/0!
251							#DIV/0!		#DIV/0!		#DIV/0!								#DIV/0!	#DIV/0!	#DIV/0!
252							#DIV/0!		#DIV/0!		#DIV/0!								#DIV/0!	#DIV/0!	#DIV/0!
254							#DIV/0!		#DIV/0!		#DIV/0!		T	[C]	302206	605			0.199795	0	0
256	G	[A]	302304	3941			1.28688	1.59717	0		0		G	[A]	300394	2440			0.805722	0	0
257	C	[T]	303847	2445			0.798258		0		0		C	[T]	301560	1181			0.390102	0	0
258							#DIV/0!		#DIV/0!		#DIV/0!		T	[C]	302051	721			0.238133	0	0
259							#DIV/0!		#DIV/0!		#DIV/0!								#DIV/0!	#DIV/0!	#DIV/0!
260							#DIV/0!		#DIV/0!		#DIV/0!								#DIV/0!	#DIV/0!	#DIV/0!
261							#DIV/0!		#DIV/0!		#DIV/0!		T	[C]	302155	451			0.149039	0	0
265							#DIV/0!		#DIV/0!		#DIV/0!								#DIV/0!	#DIV/0!	#DIV/0!
266	T	[C]	305769	462			0.150867		0		0								#DIV/0!	#DIV/0!	#DIV/0!
267							#DIV/0!		#DIV/0!		#DIV/0!								#DIV/0!	#DIV/0!	#DIV/0!
268							#DIV/0!		#DIV/0!		#DIV/0!								#DIV/0!	#DIV/0!	#DIV/0!
269	T	[C]	305310	673			0.219947		0		0		T	[C]	301164	679			0.224951	0	0
271							#DIV/0!		#DIV/0!		#DIV/0!		A	[G]	301421	523			0.173211	0	0
274	G	[T]	304715	794			0.259894		0		0								#DIV/0!	#DIV/0!	#DIV/0!
275	C	[T]	303027	2251			0.737361		0		0		C	[T]	299593	1894			0.628219	0	0
276	C	[T]	305235	398			0.130222		0		0								#DIV/0!	#DIV/0!	#DIV/0!
277	C	[A]	305108	555			0.181573		0		0		C	[A]	300455	1140			0.37799	0	0
278	T	[C]	305165	376			0.12306		0		0		T	[C]	301384	472			0.156366	0	0
280	A	[G]	305337	316			0.103385		0		0								#DIV/0!	#DIV/0!	#DIV/0!
281							#DIV/0!		#DIV/0!		#DIV/0!		A	[G]	300858	567			0.188106	0	0
282							#DIV/0!		#DIV/0!		#DIV/0!								#DIV/0!	#DIV/0!	#DIV/0!
283	A	[G]	305224	292			0.095576		0		0								#DIV/0!	#DIV/0!	#DIV/0!
284							#DIV/0!		#DIV/0!		#DIV/0!								#DIV/0!	#DIV/0!	#DIV/0!
285							#DIV/0!		#DIV/0!		#DIV/0!								#DIV/0!	#DIV/0!	#DIV/0!
286	G	[A]	304585	843			0.276006		0		0								#DIV/0!	#DIV/0!	#DIV/0!
287							#DIV/0!		#DIV/0!		#DIV/0!								#DIV/0!	#DIV/0!	#DIV/0!
288							#DIV/0!		#DIV/0!		#DIV/0!								#DIV/0!	#DIV/0!	#DIV/0!
289							#DIV/0!		#DIV/0!		#DIV/0!								#DIV/0!	#DIV/0!	#DIV/0!
290	A	[G, T]	304621	290	403		0.0949842		0.131995		0		A	[G]	300395	658			0.218566	0	0
291	G	[A]	304428	825			0.270268		0		0		G	[A]	300473	513			0.17044	0	0
292							#DIV/0!		#DIV/0!		#DIV/0!								#DIV/0!	#DIV/0!	#DIV/0!
293	G	[A]	303731	1305			0.427818		0		0		G	[A, T]	299600	704	591		0.233969	0.196414	0
296							#DIV/0!		#DIV/0!		#DIV/0!								#DIV/0!	#DIV/0!	#DIV/0!
297							#DIV/0!		#DIV/0!		#DIV/0!								#DIV/0!	#DIV/0!	#DIV/0!
298							#DIV/0!		#DIV/0!		#DIV/0!								#DIV/0!	#DIV/0!	#DIV/0!
299							#DIV/0!		#DIV/0!		#DIV/0!								#DIV/0!	#DIV/0!	#DIV/0!
300							#DIV/0!		#DIV/0!		#DIV/0!		T	[A]	299880	548			0.182406	0	0
301							#DIV/0!		#DIV/0!		#DIV/0!		T	[A, C]	299081	489	680		0.162864	0.226478	0
302							#DIV/0!		#DIV/0!		#DIV/0!		T	[C]	299741	508			0.169193	0	0
303							#DIV/0!		#DIV/0!		#DIV/0!								#DIV/0!	#DIV/0!	#DIV/0!
304							#DIV/0!		#DIV/0!		#DIV/0!								#DIV/0!	#DIV/0!	#DIV/0!
305							#DIV/0!		#DIV/0!		#DIV/0!								#DIV/0!	#DIV/0!	#DIV/0!
306							#DIV/0!		#DIV/0!		#DIV/0!								#DIV/0!	#DIV/0!	#DIV/0!
310	C	[A]	303399	604			0.198682		0		0								#DIV/0!	#DIV/0!	#DIV/0!
311	T	[C]	303176	721			0.237251		0		0		T	[C]	299100	634			0.211521	0	0
312	G	[A]	301750	2137			0.703222		0		0		G	[A]	298680	1233			0.411119	0	0
313	C	[T]	300582	3186			1.04883	1.31378	0		0		C	[T]	297484	2394			0.798325	0	0
314							#DIV/0!		#DIV/0!		#DIV/0!		A	[G]	299426	419			0.139739	0	0
315							#DIV/0!		#DIV/0!		#DIV/0!								#DIV/0!	#DIV/0!	#DIV/0!
317	T	[A]	303599	474			0.155884		0		0		T	[A]	298506	1272			0.424314	0	0
319							#DIV/0!		#DIV/0!		#DIV/0!								#DIV/0!	#DIV/0!	#DIV/0!
320							#DIV/0!		#DIV/0!		#DIV/0!		T	[C]	298868	850			0.2836	0	0
321							#DIV/0!		#DIV/0!		#DIV/0!								#DIV/0!	#DIV/0!	#DIV/0!
322							#DIV/0!		#DIV/0!		#DIV/0!		A	[G]	299224	516			0.172149	0	0
323							#DIV/0!		#DIV/0!		#DIV/0!								#DIV/0!	#DIV/0!	#DIV/0!
326							#DIV/0!		#DIV/0!		#DIV/0!								#DIV/0!	#DIV/0!	#DIV/0!
327							#DIV/0!		#DIV/0!		#DIV/0!								#DIV/0!	#DIV/0!	#DIV/0!
332							#DIV/0!		#DIV/0!		#DIV/0!								#DIV/0!	#DIV/0!	#DIV/0!
333							#DIV/0!		#DIV/0!		#DIV/0!								#DIV/0!	#DIV/0!	#DIV/0!
334	T	[C]	303232	630			0.207331		0		0		T	[C]	298661	637			0.212831	0	0
335	A	[G]	303305	447			0.14716		0		0								#DIV/0!	#DIV/0!	#DIV/0!
336							#DIV/0!		#DIV/0!		#DIV/0!								#DIV/0!	#DIV/0!	#DIV/0!
337							#DIV/0!		#DIV/0!		#DIV/0!								#DIV/0!	#DIV/0!	#DIV/0!
339							#DIV/0!		#DIV/0!		#DIV/0!								#DIV/0!	#DIV/0!	#DIV/0!
340	G	[A]	302832	484			0.15957		0		0								#DIV/0!	#DIV/0!	#DIV/0!
341							#DIV/0!		#DIV/0!		#DIV/0!								#DIV/0!	#DIV/0!	#DIV/0!
347							#DIV/0!		#DIV/0!		#DIV/0!		C	[T]	298470	669			0.223642	0	0
348	C	[T]	302787	366			0.120731		0		0								#DIV/0!	#DIV/0!	#DIV/0!
349							#DIV/0!		#DIV/0!		#DIV/0!								#DIV/0!	#DIV/0!	#DIV/0!
350							#DIV/0!		#DIV/0!		#DIV/0!								#DIV/0!	#DIV/0!	#DIV/0!
352							#DIV/0!		#DIV/0!		#DIV/0!								#DIV/0!	#DIV/0!	#DIV/0!
353	C	[T]	301849	853			0.281795		0		0		C	[T]	297442	1564			0.523066	0	0
354							#DIV/0!		#DIV/0!		#DIV/0!								#DIV/0!	#DIV/0!	#DIV/0!
355							#DIV/0!		#DIV/0!		#DIV/0!								#DIV/0!	#DIV/0!	#DIV/0!
356							#DIV/0!		#DIV/0!		#DIV/0!								#DIV/0!	#DIV/0!	#DIV/0!
358	G	[A]	302075	537			0.177455		0		0		G	[A]	298364	466			0.155942	0	0
359	C	[T]	301053	1455			0.480979		0		0								#DIV/0!	#DIV/0!	#DIV/0!
361							#DIV/0!		#DIV/0!		#DIV/0!								#DIV/0!	#DIV/0!	#DIV/0!
362							#DIV/0!		#DIV/0!		#DIV/0!								#DIV/0!	#DIV/0!	#DIV/0!
363							#DIV/0!		#DIV/0!		#DIV/0!								#DIV/0!	#DIV/0!	#DIV/0!
364	T	[C]	301977	424			0.140211		0		0								#DIV/0!	#DIV/0!	#DIV/0!
365	T	[C]	302052	397			0.131262		0		0								#DIV/0!	#DIV/0!	#DIV/0!
366							#DIV/0!		#DIV/0!		#DIV/0!								#DIV/0!	#DIV/0!	#DIV/0!
367							#DIV/0!		#DIV/0!		#DIV/0!								#DIV/0!	#DIV/0!	#DIV/0!
370							#DIV/0!		#DIV/0!		#DIV/0!								#DIV/0!	#DIV/0!	#DIV/0!
372							#DIV/0!		#DIV/0!		#DIV/0!								#DIV/0!	#DIV/0!	#DIV/0!
376							#DIV/0!		#DIV/0!		#DIV/0!								#DIV/0!	#DIV/0!	#DIV/0!
379							#DIV/0!		#DIV/0!		#DIV/0!								#DIV/0!	#DIV/0!	#DIV/0!
380	C	[A]	300838	856			0.283731		0		0								#DIV/0!	#DIV/0!	#DIV/0!
384	TA	[T]	294771	385			0.130439		0		0		TA	[T]	290987	633			0.217063	0	0
388	AC	[A]	298930	485			0.161983		0		0								#DIV/0!	#DIV/0!	#DIV/0!
389	C	[A, T]	300093	889	352		0.295021		0.116814		0		C	[T]	297351	530			0.177923	0	0
390							#DIV/0!		#DIV/0!		#DIV/0!								#DIV/0!	#DIV/0!	#DIV/0!
391	G	[T]	300511	718			0.238357		0		0								#DIV/0!	#DIV/0!	#DIV/0!
393							#DIV/0!		#DIV/0!		#DIV/0!								#DIV/0!	#DIV/0!	#DIV/0!
394							#DIV/0!		#DIV/0!		#DIV/0!								#DIV/0!	#DIV/0!	#DIV/0!
396							#DIV/0!		#DIV/0!		#DIV/0!								#DIV/0!	#DIV/0!	#DIV/0!
397	A	[G]	300152	919			0.305244		0		0								#DIV/0!	#DIV/0!	#DIV/0!
398							#DIV/0!		#DIV/0!		#DIV/0!								#DIV/0!	#DIV/0!	#DIV/0!
399	G	[T]	300170	561			0.186545		0		0		G	[T]	296600	723			0.24317	0	0
400							#DIV/0!		#DIV/0!		#DIV/0!								#DIV/0!	#DIV/0!	#DIV/0!
401							#DIV/0!		#DIV/0!		#DIV/0!								#DIV/0!	#DIV/0!	#DIV/0!
403							#DIV/0!		#DIV/0!		#DIV/0!								#DIV/0!	#DIV/0!	#DIV/0!
404							#DIV/0!		#DIV/0!		#DIV/0!								#DIV/0!	#DIV/0!	#DIV/0!
405							#DIV/0!		#DIV/0!		#DIV/0!								#DIV/0!	#DIV/0!	#DIV/0!
406	C	[T]	299878	1015			0.337329		0		0		C	[T]	296427	1182			0.397165	0	0
407							#DIV/0!		#DIV/0!		#DIV/0!		C	[A]	296791	487			0.16382	0	0
408							#DIV/0!		#DIV/0!		#DIV/0!								#DIV/0!	#DIV/0!	#DIV/0!
410	T	[C]	299669	943			0.313693		0		0		T	[C]	296002	824			0.277604	0	0
411	G	[A]	300127	447			0.148715		0		0		G	[A]	296160	717			0.241514	0	0
412	A	[G]	299751	718			0.23896		0		0								#DIV/0!	#DIV/0!	#DIV/0!
413							#DIV/0!		#DIV/0!		#DIV/0!								#DIV/0!	#DIV/0!	#DIV/0!
419							#DIV/0!		#DIV/0!		#DIV/0!								#DIV/0!	#DIV/0!	#DIV/0!
420							#DIV/0!		#DIV/0!		#DIV/0!		A	[G]	296195	419			0.141261	0	0
421	C	[T]	299272	1222			0.406664		0		0		C	[T]	295241	1222			0.412193	0	0
422	A	[G, T]	298719	1079	666		0.359111		0.221657		0		A	[G]	295192	1256			0.423683	0	0
423							#DIV/0!		#DIV/0!		#DIV/0!								#DIV/0!	#DIV/0!	#DIV/0!
424							#DIV/0!		#DIV/0!		#DIV/0!		G	[A]	296121	412			0.138939	0	0
428							#DIV/0!		#DIV/0!		#DIV/0!		T	[A]	295760	529			0.178542	0	0
430	C	[A, G]	299286	334	626		0.111242		0.208496		0								#DIV/0!	#DIV/0!	#DIV/0!
431	T	[C]	299756	398			0.132599		0		0		T	[C]	295682	488			0.16477	0	0
432	G	[A]	297864	2149			0.716302		0		0		G	[A]	294007	2118			0.715238	0	0
433	C	[T]	298598	1524			0.507793		0		0		C	[T]	294709	1491			0.503376	0	0
434							#DIV/0!		#DIV/0!		#DIV/0!		A	[G]	295678	572			0.19308	0	0
436							#DIV/0!		#DIV/0!		#DIV/0!								#DIV/0!	#DIV/0!	#DIV/0!
437							#DIV/0!		#DIV/0!		#DIV/0!								#DIV/0!	#DIV/0!	#DIV/0!
438	C	[T]	299264	679			0.226376		0		0		C	[T]	294435	1368			0.46247	0	0
439	G	[A]	297516	2341			0.780705		0		0		G	[A]	294010	1755			0.593376	0	0
441							#DIV/0!		#DIV/0!		#DIV/0!								#DIV/0!	#DIV/0!	#DIV/0!
442	G	[A]	298720	1323			0.440937		0		0		G	[A, C]	293686	1859	428		0.628098	0.144608	0
443							#DIV/0!		#DIV/0!		#DIV/0!		T	[C]	295445	421			0.142294	0	0
444							#DIV/0!		#DIV/0!		#DIV/0!								#DIV/0!	#DIV/0!	#DIV/0!
445	C	[T]	295026	4806			1.6029	1.30282	0		0		C	[T]	292135	3639			1.23033	0	0
446	G	[T]	299266	697			0.232362		0		0								#DIV/0!	#DIV/0!	#DIV/0!
447	G	[A, C]	299030	356	691		0.118636		0.230274		0		GT	[G]	293840	461			0.156642	0	0
448							#DIV/0!		#DIV/0!		#DIV/0!								#DIV/0!	#DIV/0!	#DIV/0!
449	T	[C]	299640	348			0.116005		0		0		T	[C]	295464	525			0.177371	0	0
451	A	[G]	299413	530			0.1767		0		0		A	[G]	295535	598			0.201936	0	0
452	G	[A]	297288	2470			0.823998		0		0		G	[A, C]	293585	1929	382		0.651918	0.129099	0
453	C	[T]	298761	1129			0.376471		0		0		C	[T]	294438	1573			0.531399	0	0
454	A	[C, G]	299318	332	353		0.110666		0.117665		0								#DIV/0!	#DIV/0!	#DIV/0!
456							#DIV/0!		#DIV/0!		#DIV/0!		C	[T]	295100	1134			0.382805	0	0
458							#DIV/0!		#DIV/0!		#DIV/0!		A	[G]	295600	683			0.230523	0	0
459	C	[A]	299211	731			0.243714		0		0		C	[T]	295790	606			0.204456	0	0
460							#DIV/0!		#DIV/0!		#DIV/0!								#DIV/0!	#DIV/0!	#DIV/0!
461	C	[A]	299508	518			0.172652		0		0								#DIV/0!	#DIV/0!	#DIV/0!
463							#DIV/0!		#DIV/0!		#DIV/0!								#DIV/0!	#DIV/0!	#DIV/0!
464	C	[T]	297684	2144			0.715077		0		0		C	[T]	294108	2397			0.808418	0	0
465							#DIV/0!		#DIV/0!		#DIV/0!								#DIV/0!	#DIV/0!	#DIV/0!
466							#DIV/0!		#DIV/0!		#DIV/0!		C	[A]	296103	557			0.187757	0	0
467							#DIV/0!		#DIV/0!		#DIV/0!		T	[C]	296253	552			0.185981	0	0
468	G	[A]	299003	873			0.29112		0		0		G	[A]	296024	919			0.309487	0	0
469	T	[C]	298934	955			0.318451		0		0								#DIV/0!	#DIV/0!	#DIV/0!
470	G	[A]	299246	704			0.234706		0		0		G	[A]	295699	1148			0.386731	0	0
471	C	[T]	297397	2364			0.788628		0		0		C	[T]	293408	3361			1.13253	0	0
473	A	[G]	299540	501			0.166977		0		0								#DIV/0!	#DIV/0!	#DIV/0!
474							#DIV/0!		#DIV/0!		#DIV/0!								#DIV/0!	#DIV/0!	#DIV/0!
475	G	[A]	298451	1540			0.513349		0		0		G	[A]	296773	572			0.192369	0	0
476	T	[C]	298452	1436			0.478845		0		0		T	[C]	296593	776			0.260955	0	0
477	G	[A]	299544	482			0.160653		0		0								#DIV/0!	#DIV/0!	#DIV/0!
478							#DIV/0!		#DIV/0!		#DIV/0!								#DIV/0!	#DIV/0!	#DIV/0!
479							#DIV/0!		#DIV/0!		#DIV/0!		A	[G]	296614	744			0.250203	0	0
480	G	[T]	303463	715			0.23506		0		0								#DIV/0!	#DIV/0!	#DIV/0!
481							#DIV/0!		#DIV/0!		#DIV/0!		A	[G]	297223	504			0.169283	0	0
482	G	[A]	299527	451			0.150344		0		0		G	[A]	296936	711			0.238874	0	0
483	C	[T]	299134	810			0.27005		0		0								#DIV/0!	#DIV/0!	#DIV/0!
485							#DIV/0!		#DIV/0!		#DIV/0!								#DIV/0!	#DIV/0!	#DIV/0!
486							#DIV/0!		#DIV/0!		#DIV/0!								#DIV/0!	#DIV/0!	#DIV/0!
487							#DIV/0!		#DIV/0!		#DIV/0!								#DIV/0!	#DIV/0!	#DIV/0!
488							#DIV/0!		#DIV/0!		#DIV/0!								#DIV/0!	#DIV/0!	#DIV/0!
490							#DIV/0!		#DIV/0!		#DIV/0!								#DIV/0!	#DIV/0!	#DIV/0!
491							#DIV/0!		#DIV/0!		#DIV/0!								#DIV/0!	#DIV/0!	#DIV/0!
492	G	[A]	299369	549			0.18305		0		0		G	[C]	297479	491			0.164782	0	0
493	C	[T]	298188	1662			0.554277		0		0		C	[T]	296934	1403			0.470274	0	0
494							#DIV/0!		#DIV/0!		#DIV/0!								#DIV/0!	#DIV/0!	#DIV/0!
495							#DIV/0!		#DIV/0!		#DIV/0!								#DIV/0!	#DIV/0!	#DIV/0!
496	G	[A]	299445	462			0.154048		0		0		G	[A]	297145	1016			0.340755	0	0
497							#DIV/0!		#DIV/0!		#DIV/0!		A	[T]	297534	513			0.172121	0	0
499							#DIV/0!		#DIV/0!		#DIV/0!								#DIV/0!	#DIV/0!	#DIV/0!
500							#DIV/0!		#DIV/0!		#DIV/0!								#DIV/0!	#DIV/0!	#DIV/0!
501							#DIV/0!		#DIV/0!		#DIV/0!								#DIV/0!	#DIV/0!	#DIV/0!
502							#DIV/0!		#DIV/0!		#DIV/0!								#DIV/0!	#DIV/0!	#DIV/0!
504							#DIV/0!		#DIV/0!		#DIV/0!								#DIV/0!	#DIV/0!	#DIV/0!
505							#DIV/0!		#DIV/0!		#DIV/0!								#DIV/0!	#DIV/0!	#DIV/0!
506	G	[A]	299349	837			0.278827		0		0		G	[A]	296724	848			0.284973	0	0
507							#DIV/0!		#DIV/0!		#DIV/0!								#DIV/0!	#DIV/0!	#DIV/0!
508							#DIV/0!		#DIV/0!		#DIV/0!		A	[G]	296816	500			0.168171	0	0
509	G	[A]	300016	342			0.113864		0		0								#DIV/0!	#DIV/0!	#DIV/0!
510							#DIV/0!		#DIV/0!		#DIV/0!								#DIV/0!	#DIV/0!	#DIV/0!
511							#DIV/0!		#DIV/0!		#DIV/0!								#DIV/0!	#DIV/0!	#DIV/0!
512	A	[G]	300118	371			0.123465		0		0								#DIV/0!	#DIV/0!	#DIV/0!
513							#DIV/0!		#DIV/0!		#DIV/0!								#DIV/0!	#DIV/0!	#DIV/0!
514							#DIV/0!		#DIV/0!		#DIV/0!								#DIV/0!	#DIV/0!	#DIV/0!
515							#DIV/0!		#DIV/0!		#DIV/0!								#DIV/0!	#DIV/0!	#DIV/0!
516							#DIV/0!		#DIV/0!		#DIV/0!		T	[G]	296744	527			0.177279	0	0
517							#DIV/0!		#DIV/0!		#DIV/0!								#DIV/0!	#DIV/0!	#DIV/0!
518							#DIV/0!		#DIV/0!		#DIV/0!								#DIV/0!	#DIV/0!	#DIV/0!
519	C	[T]	299805	627			0.208699		0		0								#DIV/0!	#DIV/0!	#DIV/0!
520	A	[G, T]	299016	1165	499		0.387455		0.165957		0		A	[G, T]	299109	872	261		0.290432	0.0869299	0
521	G	[A]	299772	943			0.313586		0		0		G	[A]	299374	861			0.286775	0	0
522							#DIV/0!		#DIV/0!		#DIV/0!								#DIV/0!	#DIV/0!	#DIV/0!
523							#DIV/0!		#DIV/0!		#DIV/0!								#DIV/0!	#DIV/0!	#DIV/0!
524							#DIV/0!		#DIV/0!		#DIV/0!								#DIV/0!	#DIV/0!	#DIV/0!
525							#DIV/0!		#DIV/0!		#DIV/0!								#DIV/0!	#DIV/0!	#DIV/0!
528	G	[A]	299335	1649			0.54787		0		0								#DIV/0!	#DIV/0!	#DIV/0!
529	T	[C]	300397	671			0.222873		0		0								#DIV/0!	#DIV/0!	#DIV/0!
530							#DIV/0!		#DIV/0!		#DIV/0!		C	[T]	300270	260			0.0865138	0	0
531	G	[A]	300780	414			0.137453		0		0		G	[A]	300469	271			0.0901111	0	0
532							#DIV/0!		#DIV/0!		#DIV/0!		A	[T]	300118	641			0.213127	0	0
533							#DIV/0!		#DIV/0!		#DIV/0!								#DIV/0!	#DIV/0!	#DIV/0!
534							#DIV/0!		#DIV/0!		#DIV/0!								#DIV/0!	#DIV/0!	#DIV/0!
536							#DIV/0!		#DIV/0!		#DIV/0!		A	[G]	300717	417			0.138477	0	0
537							#DIV/0!		#DIV/0!		#DIV/0!								#DIV/0!	#DIV/0!	#DIV/0!
538							#DIV/0!		#DIV/0!		#DIV/0!		T	[A]	300920	305			0.101253	0	0
539							#DIV/0!		#DIV/0!		#DIV/0!		T	[C]	300683	576			0.191198	0	0
540							#DIV/0!		#DIV/0!		#DIV/0!		C	[T]	300903	471			0.156284	0	0
541							#DIV/0!		#DIV/0!		#DIV/0!								#DIV/0!	#DIV/0!	#DIV/0!
542	A	[G]	300457	1188			0.39384		0		0		A	[G]	300406	1018			0.33773	0	0
543							#DIV/0!		#DIV/0!		#DIV/0!								#DIV/0!	#DIV/0!	#DIV/0!
545							#DIV/0!		#DIV/0!		#DIV/0!		A	[G, T]	301101	357	531		0.118216	0.175834	0
546							#DIV/0!		#DIV/0!		#DIV/0!								#DIV/0!	#DIV/0!	#DIV/0!
549							#DIV/0!		#DIV/0!		#DIV/0!		C	[G]	301746	277			0.0917149	0	0
550							#DIV/0!		#DIV/0!		#DIV/0!								#DIV/0!	#DIV/0!	#DIV/0!
551							#DIV/0!		#DIV/0!		#DIV/0!		T	[C]	301411	402			0.133195	0	0
552							#DIV/0!		#DIV/0!		#DIV/0!								#DIV/0!	#DIV/0!	#DIV/0!
553	G	[A]	300533	753			0.249929		0		0		G	[A, T]	300883	527	611		0.174491	0.202304	0
554	G	[A]	300469	855			0.283748		0		0		G	[A]	300902	896			0.296887	0	0
555	C	[T]	299539	1803			0.598323		0		0		C	[T]	301136	829			0.274535	0	0
557	G	[A]	300927	384			0.127443		0		0								#DIV/0!	#DIV/0!	#DIV/0!
558							#DIV/0!		#DIV/0!		#DIV/0!								#DIV/0!	#DIV/0!	#DIV/0!
559	T	[C]	300546	607			0.201559		0		0		T	[C]	301341	638			0.211273	0	0
560	G	[A]	297267	3626			1.20508	1.10326	0		0		G	[A]	298637	3298			1.09229	0	0
561	C	[T]	299877	1060			0.352233		0		0		C	[T]	300956	1023			0.338765	0	0
562	C	[T]	300569	423			0.140535		0		0		CA	[C]	294087	1672			0.565325	0	0
564							#DIV/0!		#DIV/0!		#DIV/0!								#DIV/0!	#DIV/0!	#DIV/0!
566							#DIV/0!		#DIV/0!		#DIV/0!								#DIV/0!	#DIV/0!	#DIV/0!
567							#DIV/0!		#DIV/0!		#DIV/0!								#DIV/0!	#DIV/0!	#DIV/0!
569	G	[A]	300671	397			0.131864		0		0		G	[A]	301397	422			0.139819	0	0
570	T	[C]	300561	416			0.138217		0		0		T	[G]	301194	430			0.142562	0	0
571	G	[A]	300383	622			0.206641		0		0		G	[A]	301264	325			0.107763	0	0
572							#DIV/0!		#DIV/0!		#DIV/0!								#DIV/0!	#DIV/0!	#DIV/0!
573							#DIV/0!		#DIV/0!		#DIV/0!		T	[A]	300945	561			0.186066	0	0
574							#DIV/0!		#DIV/0!		#DIV/0!								#DIV/0!	#DIV/0!	#DIV/0!
575							#DIV/0!		#DIV/0!		#DIV/0!		C	[T]	300891	480			0.159272	0	0
577							#DIV/0!		#DIV/0!		#DIV/0!		A	[T]	300805	352			0.116883	0	0
578	G	[A]	300059	1017			0.337788		0		0		G	[A]	300673	580			0.192529	0	0
579	C	[T]	300723	444			0.147427		0		0								#DIV/0!	#DIV/0!	#DIV/0!
582	T	[C]	300659	527			0.174975		0		0		T	[C]	300555	472			0.156797	0	0
583	C	[T]	300725	690			0.22892		0		0		C	[T]	300722	418			0.138806	0	0
584							#DIV/0!		#DIV/0!		#DIV/0!		C	[T]	300699	392			0.130193	0	0
585							#DIV/0!		#DIV/0!		#DIV/0!		C	[T]	300678	424			0.140816	0	0
587							#DIV/0!		#DIV/0!		#DIV/0!								#DIV/0!	#DIV/0!	#DIV/0!
588							#DIV/0!		#DIV/0!		#DIV/0!								#DIV/0!	#DIV/0!	#DIV/0!
589							#DIV/0!		#DIV/0!		#DIV/0!								#DIV/0!	#DIV/0!	#DIV/0!
590							#DIV/0!		#DIV/0!		#DIV/0!								#DIV/0!	#DIV/0!	#DIV/0!
591							#DIV/0!		#DIV/0!		#DIV/0!								#DIV/0!	#DIV/0!	#DIV/0!
592							#DIV/0!		#DIV/0!		#DIV/0!								#DIV/0!	#DIV/0!	#DIV/0!
594							#DIV/0!		#DIV/0!		#DIV/0!								#DIV/0!	#DIV/0!	#DIV/0!
595							#DIV/0!		#DIV/0!		#DIV/0!								#DIV/0!	#DIV/0!	#DIV/0!
596	G	[A]	301882	804			0.265622		0		0		G	[A]	296595	1529			0.512874	0	0
597	C	[T]	301002	1821			0.601341		0		0		C	[A, T]	296791	596	861		0.199834	0.288686	0
598	T	[C]	302135	543			0.179399		0		0								#DIV/0!	#DIV/0!	#DIV/0!
599							#DIV/0!		#DIV/0!		#DIV/0!								#DIV/0!	#DIV/0!	#DIV/0!
600							#DIV/0!		#DIV/0!		#DIV/0!								#DIV/0!	#DIV/0!	#DIV/0!
601							#DIV/0!		#DIV/0!		#DIV/0!								#DIV/0!	#DIV/0!	#DIV/0!
602							#DIV/0!		#DIV/0!		#DIV/0!		G	[A]	297995	643			0.215311	0	0
604	G	[A]	301532	811			0.268238		0		0		G	[A]	297763	1050			0.35139	0	0
605	C	[T]	300935	1274			0.421563		0		0		C	[T]	297650	1037			0.347186	0	0
606	A	[G]	301559	643			0.212772		0		0								#DIV/0!	#DIV/0!	#DIV/0!
607	G	[T]	300816	1368			0.452704		0		0		G	[T]	298544	551			0.184222	0	0
608							#DIV/0!		#DIV/0!		#DIV/0!								#DIV/0!	#DIV/0!	#DIV/0!
609							#DIV/0!		#DIV/0!		#DIV/0!								#DIV/0!	#DIV/0!	#DIV/0!
610							#DIV/0!		#DIV/0!		#DIV/0!		G	[T]	298983	509			0.169954	0	0
611							#DIV/0!		#DIV/0!		#DIV/0!								#DIV/0!	#DIV/0!	#DIV/0!
612							#DIV/0!		#DIV/0!		#DIV/0!								#DIV/0!	#DIV/0!	#DIV/0!
613							#DIV/0!		#DIV/0!		#DIV/0!		G	[A]	298745	838			0.279722	0	0
615							#DIV/0!		#DIV/0!		#DIV/0!		G	[T]	299030	682			0.227552	0	0
616	A	[G]	301364	418			0.138511		0		0								#DIV/0!	#DIV/0!	#DIV/0!
618							#DIV/0!		#DIV/0!		#DIV/0!								#DIV/0!	#DIV/0!	#DIV/0!
620	G	[A]	298789	2661			0.882733		0		0		G	[A]	296190	2831			0.946756	0	0
621	C	[T]	300822	608			0.201705		0		0		C	[T]	297649	1289			0.431193	0	0
622	C	[T]	300081	1244			0.412843		0		0								#DIV/0!	#DIV/0!	#DIV/0!
623							#DIV/0!		#DIV/0!		#DIV/0!		A	[G]	297681	974			0.326129	0	0
624							#DIV/0!		#DIV/0!		#DIV/0!								#DIV/0!	#DIV/0!	#DIV/0!
626							#DIV/0!		#DIV/0!		#DIV/0!								#DIV/0!	#DIV/0!	#DIV/0!
628	C	[G]	299859	1397			0.463725		0		0								#DIV/0!	#DIV/0!	#DIV/0!
629	T	[C]	300719	449			0.149086		0		0								#DIV/0!	#DIV/0!	#DIV/0!
630							#DIV/0!		#DIV/0!		#DIV/0!		G	[A]	297768	675			0.226174	0	0
631	A	[G]	300362	659			0.218922		0		0								#DIV/0!	#DIV/0!	#DIV/0!
632							#DIV/0!		#DIV/0!		#DIV/0!								#DIV/0!	#DIV/0!	#DIV/0!
633							#DIV/0!		#DIV/0!		#DIV/0!		C	[T]	297517	642			0.215321	0	0
634							#DIV/0!		#DIV/0!		#DIV/0!								#DIV/0!	#DIV/0!	#DIV/0!
635							#DIV/0!		#DIV/0!		#DIV/0!								#DIV/0!	#DIV/0!	#DIV/0!
636	A	[T]	300181	766			0.25453		0		0								#DIV/0!	#DIV/0!	#DIV/0!
640							#DIV/0!		#DIV/0!		#DIV/0!								#DIV/0!	#DIV/0!	#DIV/0!
641							#DIV/0!		#DIV/0!		#DIV/0!								#DIV/0!	#DIV/0!	#DIV/0!
642							#DIV/0!		#DIV/0!		#DIV/0!								#DIV/0!	#DIV/0!	#DIV/0!
643							#DIV/0!		#DIV/0!		#DIV/0!								#DIV/0!	#DIV/0!	#DIV/0!
646							#DIV/0!		#DIV/0!		#DIV/0!								#DIV/0!	#DIV/0!	#DIV/0!
647	C	[T]	297224	3081			1.02596	1.18785	0		0		C	[T]	294410	2565			0.863709	0	0
648							#DIV/0!		#DIV/0!		#DIV/0!								#DIV/0!	#DIV/0!	#DIV/0!
649							#DIV/0!		#DIV/0!		#DIV/0!								#DIV/0!	#DIV/0!	#DIV/0!
650							#DIV/0!		#DIV/0!		#DIV/0!								#DIV/0!	#DIV/0!	#DIV/0!
651	G	[A]	299522	826			0.275014		0		0		G	[A]	295807	830			0.279803	0	0
652	C	[T]	299122	1117			0.372037		0		0		C	[T]	294753	1805			0.60865	0	0
654							#DIV/0!		#DIV/0!		#DIV/0!								#DIV/0!	#DIV/0!	#DIV/0!
656							#DIV/0!		#DIV/0!		#DIV/0!								#DIV/0!	#DIV/0!	#DIV/0!
658	T	[C]	299510	512			0.170654		0		0		T	[C]	295760	669			0.225686	0	0
659							#DIV/0!		#DIV/0!		#DIV/0!								#DIV/0!	#DIV/0!	#DIV/0!
660							#DIV/0!		#DIV/0!		#DIV/0!		C	[T]	295741	528			0.178216	0	0
661							#DIV/0!		#DIV/0!		#DIV/0!		G	[A]	295562	593			0.200233	0	0
662							#DIV/0!		#DIV/0!		#DIV/0!								#DIV/0!	#DIV/0!	#DIV/0!
663							#DIV/0!		#DIV/0!		#DIV/0!								#DIV/0!	#DIV/0!	#DIV/0!
664	C	[T]	299426	483			0.161049		0		0		C	[T]	294834	827			0.279712	0	0
665	G	[A]	298571	1296			0.432192		0		0		G	[A]	293605	2126			0.718897	0	0
666							#DIV/0!		#DIV/0!		#DIV/0!								#DIV/0!	#DIV/0!	#DIV/0!
668							#DIV/0!		#DIV/0!		#DIV/0!		G	[A]	294848	941			0.318132	0	0
669	C	[T]	297156	2561			0.854473		0		0		C	[T]	291992	3585			1.21288	0	0
670	C	[T]	299246	563			0.187786		0		0								#DIV/0!	#DIV/0!	#DIV/0!
671	G	[A]	298858	1011			0.337147		0		0		G	[A]	294868	816			0.27597	0	0
672							#DIV/0!		#DIV/0!		#DIV/0!								#DIV/0!	#DIV/0!	#DIV/0!
673	G	[A]	299318	531			0.177089		0		0		G	[T]	294721	684			0.231547	0	0
674	G	[A]	297204	2182			0.728825		0		0		G	[A]	292630	2772			0.938382	0	0
675	C	[T]	298848	817			0.272638		0		0		C	[T]	294178	1229			0.416036	0	0
676	A	[G]	299191	613			0.204467		0		0								#DIV/0!	#DIV/0!	#DIV/0!
679	TC	[T]	290161	1712			0.586556		0		0		TC	[T]	285928	1512			0.526023	0	0
680							#DIV/0!		#DIV/0!		#DIV/0!								#DIV/0!	#DIV/0!	#DIV/0!
682							#DIV/0!		#DIV/0!		#DIV/0!								#DIV/0!	#DIV/0!	#DIV/0!
683	C	[T]	299053	425			0.141914		0		0		C	[A, T]	293804	646	876		0.218741	0.296621	0
684							#DIV/0!		#DIV/0!		#DIV/0!		C	[A]	294626	627			0.21236	0	0
685							#DIV/0!		#DIV/0!		#DIV/0!		A	[G]	294441	811			0.274681	0	0
686							#DIV/0!		#DIV/0!		#DIV/0!								#DIV/0!	#DIV/0!	#DIV/0!
688							#DIV/0!		#DIV/0!		#DIV/0!								#DIV/0!	#DIV/0!	#DIV/0!
689							#DIV/0!		#DIV/0!		#DIV/0!								#DIV/0!	#DIV/0!	#DIV/0!
690							#DIV/0!		#DIV/0!		#DIV/0!								#DIV/0!	#DIV/0!	#DIV/0!
692	G	[A]	298644	719			0.240177		0		0		G	[A]	293728	1068			0.362284	0	0
693	C	[A]	298232	1140			0.380797		0		0		C	[T]	294328	1014			0.343331	0	0
694							#DIV/0!		#DIV/0!		#DIV/0!								#DIV/0!	#DIV/0!	#DIV/0!
695	G	[A]	298886	722			0.240982		0		0								#DIV/0!	#DIV/0!	#DIV/0!
696	C	[T]	297613	1788			0.597192		0		0		C	[T]	293094	1936			0.656204	0	0
697							#DIV/0!		#DIV/0!		#DIV/0!								#DIV/0!	#DIV/0!	#DIV/0!
698							#DIV/0!		#DIV/0!		#DIV/0!								#DIV/0!	#DIV/0!	#DIV/0!
701							#DIV/0!		#DIV/0!		#DIV/0!		A	[G]	294584	584			0.197853	0	0
702							#DIV/0!		#DIV/0!		#DIV/0!								#DIV/0!	#DIV/0!	#DIV/0!
703							#DIV/0!		#DIV/0!		#DIV/0!		C	[T]	294711	580			0.196416	0	0
704							#DIV/0!		#DIV/0!		#DIV/0!								#DIV/0!	#DIV/0!	#DIV/0!
705	G	[A]	299094	364			0.121553		0		0								#DIV/0!	#DIV/0!	#DIV/0!
707							#DIV/0!		#DIV/0!		#DIV/0!								#DIV/0!	#DIV/0!	#DIV/0!
708							#DIV/0!		#DIV/0!		#DIV/0!								#DIV/0!	#DIV/0!	#DIV/0!
709	G	[A]	298522	856			0.285926		0		0								#DIV/0!	#DIV/0!	#DIV/0!
710	C	[T]	298731	589			0.196779		0		0		C	[T]	294551	596			0.201933	0	0
711							#DIV/0!		#DIV/0!		#DIV/0!								#DIV/0!	#DIV/0!	#DIV/0!
712	G	[A]	297191	1939			0.648213		0		0		G	[A]	292758	2129			0.721971	0	0
713	C	[T]	297343	1652			0.552518		0		0		C	[T]	293741	1256			0.425767	0	0
714	A	[C, G, T]	296807	903	709	654	0.301933		0.237066		0.218676		A	[G]	294399	575			0.194932	0	0
715							#DIV/0!		#DIV/0!		#DIV/0!								#DIV/0!	#DIV/0!	#DIV/0!
716							#DIV/0!		#DIV/0!		#DIV/0!								#DIV/0!	#DIV/0!	#DIV/0!
718	T	[C]	298439	658			0.219996		0		0		T	[C]	294307	528			0.179083	0	0
719	G	[A]	295419	3492			1.16824	0.670041	0		0		G	[A]	289494	5137			1.74354	0	0
720	C	[T]	297033	1791			0.599349		0		0								#DIV/0!	#DIV/0!	#DIV/0!
721							#DIV/0!		#DIV/0!		#DIV/0!		A	[G]	294315	581			0.197019	0	0
722	C	[T]	297847	995			0.332952		0		0		C	[T]	293409	1439			0.488048	0	0
723	A	[G]	296633	2160			0.722909		0		0		A	[C, G, T]	292680	517	1079	557	0.175354	0.36597	0.188921
724							#DIV/0!		#DIV/0!		#DIV/0!		G	[T]	293442	1033			0.350794	0	0
725	GC	[G, AC]	284073	4366	896		1.50898	1.22912	0.309676		0		GC	[G, AC]	280638	3499	870		1.22769	0.305256	0
726	C	[T]	298213	695			0.232513		0		0								#DIV/0!	#DIV/0!	#DIV/0!
728							#DIV/0!		#DIV/0!		#DIV/0!								#DIV/0!	#DIV/0!	#DIV/0!
729	C	[T]	298158	716			0.239566		0		0		C	[T]	293732	856			0.290575	0	0
730							#DIV/0!		#DIV/0!		#DIV/0!		C	[T]	293828	697			0.236652	0	0
731	G	[A]	298150	703			0.235233		0		0		G	[A]	293840	698			0.236981	0	0
732	G	[A, T]	297667	622	690		0.208041		0.230785		0		G	[A]	293951	632			0.214541	0	0
733	G	[C]	298065	710			0.237637		0		0								#DIV/0!	#DIV/0!	#DIV/0!
734							#DIV/0!		#DIV/0!		#DIV/0!								#DIV/0!	#DIV/0!	#DIV/0!
735							#DIV/0!		#DIV/0!		#DIV/0!								#DIV/0!	#DIV/0!	#DIV/0!
736							#DIV/0!		#DIV/0!		#DIV/0!		A	[G]	294010	499			0.169435	0	0
737	G	[A]	298456	517			0.172925		0		0								#DIV/0!	#DIV/0!	#DIV/0!
738	C	[T]	298164	758			0.253578		0		0		C	[T]	293461	1192			0.404544	0	0
739	G	[A]	297143	1749			0.585161		0		0		G	[A]	293798	906			0.307427	0	0
741							#DIV/0!		#DIV/0!		#DIV/0!								#DIV/0!	#DIV/0!	#DIV/0!
742							#DIV/0!		#DIV/0!		#DIV/0!								#DIV/0!	#DIV/0!	#DIV/0!
743	G	[A]	297968	827			0.276778		0		0								#DIV/0!	#DIV/0!	#DIV/0!
744	C	[T]	297497	1476			0.49369		0		0		C	[T]	292883	1890			0.641171	0	0
745							#DIV/0!		#DIV/0!		#DIV/0!								#DIV/0!	#DIV/0!	#DIV/0!
746	T	[C]	297828	1037			0.346979		0		0		T	[C]	294298	501			0.169946	0	0
747							#DIV/0!		#DIV/0!		#DIV/0!								#DIV/0!	#DIV/0!	#DIV/0!
748							#DIV/0!		#DIV/0!		#DIV/0!								#DIV/0!	#DIV/0!	#DIV/0!
750							#DIV/0!		#DIV/0!		#DIV/0!								#DIV/0!	#DIV/0!	#DIV/0!
752							#DIV/0!		#DIV/0!		#DIV/0!								#DIV/0!	#DIV/0!	#DIV/0!
753	C	[T]	296030	2778			0.929694		0		0		C	[T]	293374	1661			0.562984	0	0
754	C	[A, T]	297757	620	849		0.207201		0.283732		0		C	[T]	294610	640			0.216765	0	0
755	G	[A]	296307	2707			0.905309		0		0		G	[A]	292281	2897			0.981442	0	0
757							#DIV/0!		#DIV/0!		#DIV/0!		A	[T]	294878	495			0.167585	0	0
758							#DIV/0!		#DIV/0!		#DIV/0!								#DIV/0!	#DIV/0!	#DIV/0!
759							#DIV/0!		#DIV/0!		#DIV/0!								#DIV/0!	#DIV/0!	#DIV/0!
761							#DIV/0!		#DIV/0!		#DIV/0!								#DIV/0!	#DIV/0!	#DIV/0!
762							#DIV/0!		#DIV/0!		#DIV/0!								#DIV/0!	#DIV/0!	#DIV/0!
763							#DIV/0!		#DIV/0!		#DIV/0!		C	[T]	295115	857			0.289554	0	0
764							#DIV/0!		#DIV/0!		#DIV/0!								#DIV/0!	#DIV/0!	#DIV/0!
765	A	[G]	298858	665			0.22202		0		0		A	[T]	294957	801			0.27083	0	0
766	G	[A]	298862	701			0.234008		0		0								#DIV/0!	#DIV/0!	#DIV/0!
767							#DIV/0!		#DIV/0!		#DIV/0!								#DIV/0!	#DIV/0!	#DIV/0!
768	C	[T]	298686	1094			0.364934		0		0								#DIV/0!	#DIV/0!	#DIV/0!
769	G	[A]	299208	666			0.222093		0		0								#DIV/0!	#DIV/0!	#DIV/0!
772							#DIV/0!		#DIV/0!		#DIV/0!								#DIV/0!	#DIV/0!	#DIV/0!
773	C	[T]	298809	1282			0.427204		0		0		C	[T]	295523	1223			0.412137	0	0
776	C	[T]	299620	801			0.266626		0		0		C	[T]	296648	489			0.164571	0	0
777	G	[A]	299007	1399			0.465703		0		0		G	[A]	295776	1392			0.468422	0	0
778	T	[C]	299784	664			0.221003		0		0		T	[C]	296385	769			0.258788	0	0
779	G	[A]	299358	1193			0.396938		0		0		G	[A]	296414	894			0.300698	0	0
780	C	[T]	299760	836			0.278114		0		0								#DIV/0!	#DIV/0!	#DIV/0!
781							#DIV/0!		#DIV/0!		#DIV/0!								#DIV/0!	#DIV/0!	#DIV/0!
782	A	[G]	299381	1251			0.416123		0		0								#DIV/0!	#DIV/0!	#DIV/0!
783	G	[A]	299637	1033			0.343566		0		0								#DIV/0!	#DIV/0!	#DIV/0!
784	G	[A]	300389	431			0.143275		0		0								#DIV/0!	#DIV/0!	#DIV/0!
788	C	[T]	300568	478			0.15878		0		0		C	[T]	297381	785			0.263276	0	0
789							#DIV/0!		#DIV/0!		#DIV/0!		C	[T]	297247	576			0.193403	0	0
790	T	[C]	300566	551			0.182985		0		0		T	[A]	297793	470			0.157579	0	0
791	GC	[G]	289846	2770			0.946633		0		0		GC	[G, AC, GCC]	283201	998	859	616	0.349349	0.300692	0.21563
792	C	[T]	299925	1211			0.402144		0		0		C	[T]	297077	1361			0.456041	0	0
793							#DIV/0!		#DIV/0!		#DIV/0!								#DIV/0!	#DIV/0!	#DIV/0!
794							#DIV/0!		#DIV/0!		#DIV/0!								#DIV/0!	#DIV/0!	#DIV/0!
795							#DIV/0!		#DIV/0!		#DIV/0!		C	[T]	298177	551			0.184449	0	0
796							#DIV/0!		#DIV/0!		#DIV/0!		C	[A]	298263	496			0.16602	0	0
797							#DIV/0!		#DIV/0!		#DIV/0!								#DIV/0!	#DIV/0!	#DIV/0!
798							#DIV/0!		#DIV/0!		#DIV/0!								#DIV/0!	#DIV/0!	#DIV/0!
800							#DIV/0!		#DIV/0!		#DIV/0!								#DIV/0!	#DIV/0!	#DIV/0!
802							#DIV/0!		#DIV/0!		#DIV/0!		A	[G]	297750	729			0.244238	0	0
803							#DIV/0!		#DIV/0!		#DIV/0!								#DIV/0!	#DIV/0!	#DIV/0!
804							#DIV/0!		#DIV/0!		#DIV/0!								#DIV/0!	#DIV/0!	#DIV/0!
805							#DIV/0!		#DIV/0!		#DIV/0!		C	[A]	297774	527			0.176667	0	0
806	T	[C]	301880	402			0.132988		0		0								#DIV/0!	#DIV/0!	#DIV/0!
807							#DIV/0!		#DIV/0!		#DIV/0!								#DIV/0!	#DIV/0!	#DIV/0!
808							#DIV/0!		#DIV/0!		#DIV/0!								#DIV/0!	#DIV/0!	#DIV/0!
809	A	[G]	301623	486			0.160869		0		0		A	[G]	296922	959			0.321941	0	0
812	A	[G]	300961	777			0.257508		0		0		A	[G]	297017	693			0.232777	0	0
813							#DIV/0!		#DIV/0!		#DIV/0!		C	[T]	297393	483			0.162148	0	0
815							#DIV/0!		#DIV/0!		#DIV/0!								#DIV/0!	#DIV/0!	#DIV/0!
816							#DIV/0!		#DIV/0!		#DIV/0!								#DIV/0!	#DIV/0!	#DIV/0!
817							#DIV/0!		#DIV/0!		#DIV/0!								#DIV/0!	#DIV/0!	#DIV/0!
818							#DIV/0!		#DIV/0!		#DIV/0!		C	[T]	297056	745			0.250167	0	0
819							#DIV/0!		#DIV/0!		#DIV/0!								#DIV/0!	#DIV/0!	#DIV/0!
820	A	[G]	300450	798			0.264898		0		0								#DIV/0!	#DIV/0!	#DIV/0!
821							#DIV/0!		#DIV/0!		#DIV/0!		C	[T]	297009	540			0.181483	0	0
822	G	[T]	300939	371			0.123129		0		0		G	[A]	298246	509			0.170374	0	0
823							#DIV/0!		#DIV/0!		#DIV/0!		T	[C]	298063	596			0.199559	0	0
825							#DIV/0!		#DIV/0!		#DIV/0!								#DIV/0!	#DIV/0!	#DIV/0!
826							#DIV/0!		#DIV/0!		#DIV/0!								#DIV/0!	#DIV/0!	#DIV/0!
828							#DIV/0!		#DIV/0!		#DIV/0!								#DIV/0!	#DIV/0!	#DIV/0!
832							#DIV/0!		#DIV/0!		#DIV/0!		G	[A]	297921	805			0.269478	0	0
833	A	[G]	301101	494			0.163796		0		0								#DIV/0!	#DIV/0!	#DIV/0!
834							#DIV/0!		#DIV/0!		#DIV/0!		T	[C]	298334	505			0.168987	0	0
835	G	[A]	301401	408			0.135185		0		0		G	[A]	298091	487			0.163106	0	0
836							#DIV/0!		#DIV/0!		#DIV/0!		T	[C]	297830	813			0.272231	0	0
837							#DIV/0!		#DIV/0!		#DIV/0!								#DIV/0!	#DIV/0!	#DIV/0!
838							#DIV/0!		#DIV/0!		#DIV/0!								#DIV/0!	#DIV/0!	#DIV/0!
839							#DIV/0!		#DIV/0!		#DIV/0!								#DIV/0!	#DIV/0!	#DIV/0!
840							#DIV/0!		#DIV/0!		#DIV/0!		C	[A, T]	297736	387	637		0.129535	0.213215	0
841	C	[A]	300049	1835			0.607849		0		0								#DIV/0!	#DIV/0!	#DIV/0!
842	C	[T]	301470	444			0.147062		0		0								#DIV/0!	#DIV/0!	#DIV/0!
843							#DIV/0!		#DIV/0!		#DIV/0!								#DIV/0!	#DIV/0!	#DIV/0!
844							#DIV/0!		#DIV/0!		#DIV/0!								#DIV/0!	#DIV/0!	#DIV/0!
845	A	[G]	301573	478			0.158251		0		0								#DIV/0!	#DIV/0!	#DIV/0!
846	G	[T]	302030	479			0.158342		0		0		G	[A, T]	298569	602	474		0.200904	0.158187	0
847							#DIV/0!		#DIV/0!		#DIV/0!								#DIV/0!	#DIV/0!	#DIV/0!
848	G	[A]	298732	3563			1.17865	1.1972	0		0		G	[A]	296694	2950			0.984502	0	0
849							#DIV/0!		#DIV/0!		#DIV/0!								#DIV/0!	#DIV/0!	#DIV/0!
850							#DIV/0!		#DIV/0!		#DIV/0!								#DIV/0!	#DIV/0!	#DIV/0!
854							#DIV/0!		#DIV/0!		#DIV/0!								#DIV/0!	#DIV/0!	#DIV/0!
855							#DIV/0!		#DIV/0!		#DIV/0!		C	[T]	299204	737			0.245715	0	0
856	A	[G]	302205	583			0.192544		0		0		A	[G, T]	299010	452	361		0.150756	0.120404	0
857							#DIV/0!		#DIV/0!		#DIV/0!								#DIV/0!	#DIV/0!	#DIV/0!
858							#DIV/0!		#DIV/0!		#DIV/0!								#DIV/0!	#DIV/0!	#DIV/0!
860							#DIV/0!		#DIV/0!		#DIV/0!								#DIV/0!	#DIV/0!	#DIV/0!
861							#DIV/0!		#DIV/0!		#DIV/0!								#DIV/0!	#DIV/0!	#DIV/0!
862							#DIV/0!		#DIV/0!		#DIV/0!								#DIV/0!	#DIV/0!	#DIV/0!
863	G	[A]	300034	2527			0.835203		0		0		G	[A]	298426	591			0.197648	0	0
864							#DIV/0!		#DIV/0!		#DIV/0!								#DIV/0!	#DIV/0!	#DIV/0!
865	G	[A]	301686	715			0.236441		0		0		G	[A]	297499	758			0.254143	0	0
866	C	[T]	296902	4353			1.44496	1.23517	0		0		C	[T]	293236	3471			1.16984	0	0
867							#DIV/0!		#DIV/0!		#DIV/0!								#DIV/0!	#DIV/0!	#DIV/0!
868							#DIV/0!		#DIV/0!		#DIV/0!								#DIV/0!	#DIV/0!	#DIV/0!
869	C	[T]	300537	349			0.115991		0		0		C	[T]	296077	365			0.123127	0	0
870							#DIV/0!		#DIV/0!		#DIV/0!		C	[T]	295749	430			0.145182	0	0
871	T	[A]	300005	585			0.194617		0		0								#DIV/0!	#DIV/0!	#DIV/0!
872							#DIV/0!		#DIV/0!		#DIV/0!		G	[A]	294883	1061			0.358514	0	0
873	C	[T]	299529	1100			0.365899		0		0		C	[T]	294088	1565			0.529337	0	0
874							#DIV/0!		#DIV/0!		#DIV/0!		G	[A]	295484	374			0.126412	0	0
877							#DIV/0!		#DIV/0!		#DIV/0!								#DIV/0!	#DIV/0!	#DIV/0!
878							#DIV/0!		#DIV/0!		#DIV/0!		A	[T]	295121	531			0.179603	0	0
879							#DIV/0!		#DIV/0!		#DIV/0!								#DIV/0!	#DIV/0!	#DIV/0!
880							#DIV/0!		#DIV/0!		#DIV/0!		A	[C]	294849	459			0.155431	0	0
881							#DIV/0!		#DIV/0!		#DIV/0!								#DIV/0!	#DIV/0!	#DIV/0!
884							#DIV/0!		#DIV/0!		#DIV/0!		G	[A]	294616	575			0.194789	0	0
885	TC	[T]	292596	905			0.308346		0		0								#DIV/0!	#DIV/0!	#DIV/0!
886	C	[T]	299481	499			0.166344		0		0								#DIV/0!	#DIV/0!	#DIV/0!
887	C	[A]	299117	715			0.238467		0		0		C	[T]	294196	542			0.183892	0	0
888							#DIV/0!		#DIV/0!		#DIV/0!								#DIV/0!	#DIV/0!	#DIV/0!
889							#DIV/0!		#DIV/0!		#DIV/0!								#DIV/0!	#DIV/0!	#DIV/0!
890	G	[A]	299411	361			0.120425		0		0		G	[A]	294095	546			0.18531	0	0
891							#DIV/0!		#DIV/0!		#DIV/0!								#DIV/0!	#DIV/0!	#DIV/0!
898							#DIV/0!		#DIV/0!		#DIV/0!		G	[T]	298100	511			0.171126	0	0
899	T	[C]	298699	409			0.13674		0		0		T	[A]	293459	379			0.128983	0	0
900							#DIV/0!		#DIV/0!		#DIV/0!		G	[T]	293368	501			0.170484	0	0
902							#DIV/0!		#DIV/0!		#DIV/0!		T	[C]	292970	579			0.197241	0	0
903							#DIV/0!		#DIV/0!		#DIV/0!								#DIV/0!	#DIV/0!	#DIV/0!
904	A	[G]	298474	444			0.148536		0		0		A	[G]	293157	512			0.174346	0	0
905							#DIV/0!		#DIV/0!		#DIV/0!								#DIV/0!	#DIV/0!	#DIV/0!
906							#DIV/0!		#DIV/0!		#DIV/0!								#DIV/0!	#DIV/0!	#DIV/0!
907							#DIV/0!		#DIV/0!		#DIV/0!		G	[A]	293215	447			0.152216	0	0
908							#DIV/0!		#DIV/0!		#DIV/0!								#DIV/0!	#DIV/0!	#DIV/0!
909	T	[A]	297406	1166			0.390526		0		0		T	[A]	292284	1030			0.35116	0	0
910							#DIV/0!		#DIV/0!		#DIV/0!								#DIV/0!	#DIV/0!	#DIV/0!
911	A	[G]	298290	448			0.149964		0		0		A	[G]	292991	447			0.152332	0	0
912	C	[T]	296455	2200			0.736636		0		0		C	[T]	291777	1498			0.510783	0	0
913							#DIV/0!		#DIV/0!		#DIV/0!		G	[T]	292775	465			0.158573	0	0
914	G	[A]	295550	2894			0.969696		0		0		G	[A]	291600	1554			0.530097	0	0
915							#DIV/0!		#DIV/0!		#DIV/0!		C	[G]	292318	640			0.218461	0	0
916							#DIV/0!		#DIV/0!		#DIV/0!								#DIV/0!	#DIV/0!	#DIV/0!
917							#DIV/0!		#DIV/0!		#DIV/0!								#DIV/0!	#DIV/0!	#DIV/0!
918							#DIV/0!		#DIV/0!		#DIV/0!								#DIV/0!	#DIV/0!	#DIV/0!
919	T	[C]	297280	532			0.178636		0		0		T	[C]	291983	474			0.162075	0	0
920							#DIV/0!		#DIV/0!		#DIV/0!		G	[A]	292034	866			0.295664	0	0
921	C	[T]	297549	673			0.225671		0		0		C	[T]	291924	887			0.302926	0	0
922	G	[A]	296792	1415			0.474503		0		0		G	[A]	291922	872			0.29782	0	0
923							#DIV/0!		#DIV/0!		#DIV/0!		T	[C]	291921	576			0.196925	0	0
924							#DIV/0!		#DIV/0!		#DIV/0!								#DIV/0!	#DIV/0!	#DIV/0!
925							#DIV/0!		#DIV/0!		#DIV/0!								#DIV/0!	#DIV/0!	#DIV/0!
926							#DIV/0!		#DIV/0!		#DIV/0!		G	[A]	292434	403			0.137619	0	0
927	A	[G]	297542	660			0.221326		0		0								#DIV/0!	#DIV/0!	#DIV/0!
928	G	[A, T]	297580	418	343		0.140108		0.114969		0								#DIV/0!	#DIV/0!	#DIV/0!
929	C	[T]	297085	1055			0.353861		0		0		C	[T]	290997	1704			0.582164	0	0
930							#DIV/0!		#DIV/0!		#DIV/0!		C	[A]	292296	494			0.168722	0	0
931	T	[C]	297238	670			0.224902		0		0		T	[C]	291382	1148			0.392438	0	0
932							#DIV/0!		#DIV/0!		#DIV/0!		G	[A]	291929	762			0.260343	0	0
933							#DIV/0!		#DIV/0!		#DIV/0!		TG	[T, CG]	283363	588	613		0.206632	0.215417	0
934	G	[A, T]	297366	532	425		0.17833		0.142463		0								#DIV/0!	#DIV/0!	#DIV/0!
935	G	[T]	297742	528			0.177021		0		0								#DIV/0!	#DIV/0!	#DIV/0!
936							#DIV/0!		#DIV/0!		#DIV/0!								#DIV/0!	#DIV/0!	#DIV/0!
937	G	[A]	296769	1366			0.458182		0		0		G	[A]	291528	1020			0.348661	0	0
938	C	[T]	297510	550			0.184527		0		0								#DIV/0!	#DIV/0!	#DIV/0!
939							#DIV/0!		#DIV/0!		#DIV/0!								#DIV/0!	#DIV/0!	#DIV/0!
940	G	[A]	296200	1640			0.550631		0		0		G	[A]	291375	1134			0.38768	0	0
941							#DIV/0!		#DIV/0!		#DIV/0!								#DIV/0!	#DIV/0!	#DIV/0!
942							#DIV/0!		#DIV/0!		#DIV/0!								#DIV/0!	#DIV/0!	#DIV/0!
943	A	[G]	297725	477			0.159959		0		0								#DIV/0!	#DIV/0!	#DIV/0!
944							#DIV/0!		#DIV/0!		#DIV/0!								#DIV/0!	#DIV/0!	#DIV/0!
945	C	[T]	297937	381			0.127716		0		0								#DIV/0!	#DIV/0!	#DIV/0!
946							#DIV/0!		#DIV/0!		#DIV/0!								#DIV/0!	#DIV/0!	#DIV/0!
948							#DIV/0!		#DIV/0!		#DIV/0!		T	[C]	291746	1037			0.354187	0	0
949							#DIV/0!		#DIV/0!		#DIV/0!								#DIV/0!	#DIV/0!	#DIV/0!
950							#DIV/0!		#DIV/0!		#DIV/0!		A	[G]	292235	519			0.177282	0	0
951							#DIV/0!		#DIV/0!		#DIV/0!								#DIV/0!	#DIV/0!	#DIV/0!
952							#DIV/0!		#DIV/0!		#DIV/0!								#DIV/0!	#DIV/0!	#DIV/0!
954							#DIV/0!		#DIV/0!		#DIV/0!								#DIV/0!	#DIV/0!	#DIV/0!
955							#DIV/0!		#DIV/0!		#DIV/0!		G	[A]	292390	475			0.162191	0	0
956	A	[G]	297896	735			0.246123		0		0		A	[G]	292427	466			0.159102	0	0
957	G	[T]	297486	1276			0.427096		0		0								#DIV/0!	#DIV/0!	#DIV/0!
959							#DIV/0!		#DIV/0!		#DIV/0!								#DIV/0!	#DIV/0!	#DIV/0!
961							#DIV/0!		#DIV/0!		#DIV/0!		G	[C]	292757	379			0.129292	0	0
962	A	[G]	298407	495			0.165606		0		0		A	[G]	292161	917			0.312886	0	0
963	C	[T]	296889	1975			0.660836		0		0		C	[T]	291951	1143			0.389977	0	0
964	G	[A]	298484	542			0.181255		0		0		G	[A]	292452	663			0.226191	0	0
965	G	[A]	298244	802			0.268186		0		0		G	[A]	292309	940			0.320547	0	0
966	C	[T]	298123	865			0.289309		0		0		C	[T]	292832	514			0.17522	0	0
967	G	[A]	298603	558			0.186522		0		0								#DIV/0!	#DIV/0!	#DIV/0!
968	T	[C]	298570	459			0.153497		0		0								#DIV/0!	#DIV/0!	#DIV/0!
969							#DIV/0!		#DIV/0!		#DIV/0!								#DIV/0!	#DIV/0!	#DIV/0!
970	C	[T]	298854	430			0.143676		0		0		C	[A, T]	292635	590	540		0.200841	0.18382	0
971	G	[A]	297474	1907			0.636981		0		0		G	[A]	291453	2088			0.711315	0	0
972							#DIV/0!		#DIV/0!		#DIV/0!								#DIV/0!	#DIV/0!	#DIV/0!
973	A	[T]	297636	1565			0.52306		0		0								#DIV/0!	#DIV/0!	#DIV/0!
974	A	[G]	299091	583			0.194545		0		0								#DIV/0!	#DIV/0!	#DIV/0!
975							#DIV/0!		#DIV/0!		#DIV/0!								#DIV/0!	#DIV/0!	#DIV/0!
977	G	[A]	299558	422			0.140676		0		0		G	[A]	293821	479			0.162759	0	0
978	T	[C]	299130	826			0.275374		0		0		T	[C]	293819	486			0.165135	0	0
979	A	[G]	299765	409			0.136254		0		0								#DIV/0!	#DIV/0!	#DIV/0!
980							#DIV/0!		#DIV/0!		#DIV/0!								#DIV/0!	#DIV/0!	#DIV/0!
981							#DIV/0!		#DIV/0!		#DIV/0!								#DIV/0!	#DIV/0!	#DIV/0!
982							#DIV/0!		#DIV/0!		#DIV/0!								#DIV/0!	#DIV/0!	#DIV/0!
983							#DIV/0!		#DIV/0!		#DIV/0!								#DIV/0!	#DIV/0!	#DIV/0!
984							#DIV/0!		#DIV/0!		#DIV/0!		G	[T]	294312	550			0.186528	0	0
985	T	[A, C]	298462	1297	600		0.431817		0.199761		0								#DIV/0!	#DIV/0!	#DIV/0!
986	G	[A]	297959	2471			0.822488		0		0		G	[A]	293742	1213			0.411249	0	0
987	C	[T]	299691	908			0.302064		0		0		C	[T]	294420	557			0.188828	0	0
988	G	[A]	299828	1000			0.332416		0		0								#DIV/0!	#DIV/0!	#DIV/0!
991							#DIV/0!		#DIV/0!		#DIV/0!								#DIV/0!	#DIV/0!	#DIV/0!
993	G	[A]	300250	1977			0.654144		0		0		G	[A]	295357	2095			0.704315	0	0
994	C	[T]	300559	1655			0.547625		0		0		C	[T]	296148	1631			0.547722	0	0
995							#DIV/0!		#DIV/0!		#DIV/0!		C	[A]	297663	426			0.14291	0	0
998	G	[C]	302351	344			0.113646		0		0								#DIV/0!	#DIV/0!	#DIV/0!
999	C	[T]	299266	3348			1.10636	1.16502	0		0		C	[T]	295488	2833			0.949648	0	0
1000	C	[T]	301636	1188			0.392307		0		0		C	[T]	297734	759			0.254277	0	0
1001	G	[A]	297853	4924			1.62628	1.40945	0		0		G	[A]	295123	3445			1.15384	0	0
1002							#DIV/0!		#DIV/0!		#DIV/0!								#DIV/0!	#DIV/0!	#DIV/0!
1003	A	[G]	302762	474			0.156314		0		0								#DIV/0!	#DIV/0!	#DIV/0!
1006							#DIV/0!		#DIV/0!		#DIV/0!								#DIV/0!	#DIV/0!	#DIV/0!
1007							#DIV/0!		#DIV/0!		#DIV/0!								#DIV/0!	#DIV/0!	#DIV/0!
1008	G	[A]	302780	880			0.289798		0		0		G	[A]	298357	1141			0.380971	0	0
1009							#DIV/0!		#DIV/0!		#DIV/0!		T	[G]	298847	523			0.1747	0	0
1010							#DIV/0!		#DIV/0!		#DIV/0!		G	[A]	299084	706			0.235498	0	0
1012							#DIV/0!		#DIV/0!		#DIV/0!								#DIV/0!	#DIV/0!	#DIV/0!
1013							#DIV/0!		#DIV/0!		#DIV/0!								#DIV/0!	#DIV/0!	#DIV/0!
1014	C	[T]	303239	344			0.113313		0		0								#DIV/0!	#DIV/0!	#DIV/0!
1015	G	[A]	303220	355			0.11694		0		0		G	[A, T]	298082	541	1154		0.180467	0.384953	0
1016							#DIV/0!		#DIV/0!		#DIV/0!								#DIV/0!	#DIV/0!	#DIV/0!
1019							#DIV/0!		#DIV/0!		#DIV/0!								#DIV/0!	#DIV/0!	#DIV/0!
1020							#DIV/0!		#DIV/0!		#DIV/0!								#DIV/0!	#DIV/0!	#DIV/0!
1024							#DIV/0!		#DIV/0!		#DIV/0!		A	[T]	299127	458			0.152878	0	0
1025							#DIV/0!		#DIV/0!		#DIV/0!								#DIV/0!	#DIV/0!	#DIV/0!
1026							#DIV/0!		#DIV/0!		#DIV/0!								#DIV/0!	#DIV/0!	#DIV/0!
1027							#DIV/0!		#DIV/0!		#DIV/0!		G	[A]	298809	495			0.165384	0	0
1028	G	[A]	302589	968			0.318886		0		0		G	[A]	298945	687			0.229281	0	0
1029	T	[C]	302491	1193			0.392843		0		0								#DIV/0!	#DIV/0!	#DIV/0!
1030							#DIV/0!		#DIV/0!		#DIV/0!								#DIV/0!	#DIV/0!	#DIV/0!
1032							#DIV/0!		#DIV/0!		#DIV/0!								#DIV/0!	#DIV/0!	#DIV/0!
1036							#DIV/0!		#DIV/0!		#DIV/0!								#DIV/0!	#DIV/0!	#DIV/0!
1037							#DIV/0!		#DIV/0!		#DIV/0!								#DIV/0!	#DIV/0!	#DIV/0!
1038	A	[G]	305587	357			0.116688		0		0		A	[T]	299686	391			0.1303	0	0
1040	A	[G]	305524	350			0.114426		0		0								#DIV/0!	#DIV/0!	#DIV/0!
1042	T	[A]	304909	930			0.304082		0		0								#DIV/0!	#DIV/0!	#DIV/0!
1043							#DIV/0!		#DIV/0!		#DIV/0!								#DIV/0!	#DIV/0!	#DIV/0!
1044	A	[G]	305093	691			0.225977		0		0		A	[G]	301851	891			0.29431	0	0
1045	C	[T]	305194	795			0.259813		0		0								#DIV/0!	#DIV/0!	#DIV/0!
1046							#DIV/0!		#DIV/0!		#DIV/0!								#DIV/0!	#DIV/0!	#DIV/0!
1048	T	[C]	305579	318			0.103957		0		0		T	[C]	302074	744			0.245692	0	0
1049							#DIV/0!		#DIV/0!		#DIV/0!								#DIV/0!	#DIV/0!	#DIV/0!
1050							#DIV/0!		#DIV/0!		#DIV/0!		C	[A]	302798	315			0.103922	0	0
1056							#DIV/0!		#DIV/0!		#DIV/0!		T	[A]	302851	418			0.137831	0	0
1058							#DIV/0!		#DIV/0!		#DIV/0!								#DIV/0!	#DIV/0!	#DIV/0!
1059	T	[C]	305684	598			0.195245		0		0								#DIV/0!	#DIV/0!	#DIV/0!
1060							#DIV/0!		#DIV/0!		#DIV/0!		A	[T]	302841	325			0.107202	0	0
1061							#DIV/0!		#DIV/0!		#DIV/0!								#DIV/0!	#DIV/0!	#DIV/0!
1062							#DIV/0!		#DIV/0!		#DIV/0!								#DIV/0!	#DIV/0!	#DIV/0!
1063							#DIV/0!		#DIV/0!		#DIV/0!		A	[G]	303007	392			0.129203	0	0
1064							#DIV/0!		#DIV/0!		#DIV/0!								#DIV/0!	#DIV/0!	#DIV/0!
1065							#DIV/0!		#DIV/0!		#DIV/0!		T	[C]	303289	265			0.0872991	0	0
1068	T	[C]	305613	475			0.155184		0		0								#DIV/0!	#DIV/0!	#DIV/0!
1069	A	[G]	305594	493			0.161065		0		0								#DIV/0!	#DIV/0!	#DIV/0!
1070							#DIV/0!		#DIV/0!		#DIV/0!								#DIV/0!	#DIV/0!	#DIV/0!
1071							#DIV/0!		#DIV/0!		#DIV/0!								#DIV/0!	#DIV/0!	#DIV/0!
1074							#DIV/0!		#DIV/0!		#DIV/0!								#DIV/0!	#DIV/0!	#DIV/0!
1075	T	[G]	305195	637			0.208284		0		0								#DIV/0!	#DIV/0!	#DIV/0!
1076	T	[C]	305017	709			0.231907		0		0		T	[C]	302328	664			0.219148	0	0
1077	CA	[C]	295071	1064			0.359296		0		0		CA	[C]	292425	980			0.334009	0	0
1078							#DIV/0!		#DIV/0!		#DIV/0!								#DIV/0!	#DIV/0!	#DIV/0!
1080							#DIV/0!		#DIV/0!		#DIV/0!								#DIV/0!	#DIV/0!	#DIV/0!
1082	A	[T]	304213	1183			0.387366		0		0								#DIV/0!	#DIV/0!	#DIV/0!
1083							#DIV/0!		#DIV/0!		#DIV/0!		C	[T]	302513	285			0.0941222	0	0
1084							#DIV/0!		#DIV/0!		#DIV/0!		T	[C, G]	300675	698	1279		0.230628	0.422598	0
1085	G	[A]	303605	1629			0.533689		0		0		G	[A]	300415	2136			0.705997	0	0
1086	C	[T]	302812	2431			0.796415		0		0		C	[T]	300447	1880			0.621843	0	0
1087							#DIV/0!		#DIV/0!		#DIV/0!		A	[G]	301490	919			0.303893	0	0
1088	C	[T]	304917	391			0.128067		0		0								#DIV/0!	#DIV/0!	#DIV/0!
1089							#DIV/0!		#DIV/0!		#DIV/0!								#DIV/0!	#DIV/0!	#DIV/0!
1090	T	[A]	304608	315			0.103305		0		0		T	[C]	301928	437			0.144527	0	0
1091							#DIV/0!		#DIV/0!		#DIV/0!								#DIV/0!	#DIV/0!	#DIV/0!
1092							#DIV/0!		#DIV/0!		#DIV/0!								#DIV/0!	#DIV/0!	#DIV/0!
1093							#DIV/0!		#DIV/0!		#DIV/0!								#DIV/0!	#DIV/0!	#DIV/0!
1094							#DIV/0!		#DIV/0!		#DIV/0!								#DIV/0!	#DIV/0!	#DIV/0!
1096							#DIV/0!		#DIV/0!		#DIV/0!								#DIV/0!	#DIV/0!	#DIV/0!
1099							#DIV/0!		#DIV/0!		#DIV/0!								#DIV/0!	#DIV/0!	#DIV/0!
1100	G	[A]	304459	542			0.177704		0		0		G	[A]	301299	848			0.280658	0	0
1101	C	[T]	301418	3495			1.14623	1.62601	0		0		C	[A, T]	299729	298	2130		0.0986242	0.704932	0
1102	G	[A]	304610	368			0.120664		0		0		G	[A]	301590	565			0.18699	0	0
1103							#DIV/0!		#DIV/0!		#DIV/0!								#DIV/0!	#DIV/0!	#DIV/0!
1106	T	[C]	303511	1357			0.445111		0		0		T	[C]	301764	435			0.143945	0	0
1107							#DIV/0!		#DIV/0!		#DIV/0!								#DIV/0!	#DIV/0!	#DIV/0!
1108							#DIV/0!		#DIV/0!		#DIV/0!		C	[A]	301762	357			0.118165	0	0
1109	A	[G]	304330	592			0.194148		0		0		A	[G]	301572	590			0.195259	0	0
1110							#DIV/0!		#DIV/0!		#DIV/0!		C	[T]	301433	721			0.23862	0	0
1112							#DIV/0!		#DIV/0!		#DIV/0!		T	[A]	301729	436			0.144292	0	0
1114							#DIV/0!		#DIV/0!		#DIV/0!								#DIV/0!	#DIV/0!	#DIV/0!
1115							#DIV/0!		#DIV/0!		#DIV/0!								#DIV/0!	#DIV/0!	#DIV/0!
1116	G	[A]	304125	920			0.301595		0		0		G	[A, T]	300796	1120	443		0.370421	0.146515	0
1117	CC	[TA, TC]	300301	314	4429		0.102936		1.45192	2.04213	0		C	[T]	300108	2149			0.710984	0	0
1118	C	[T]	304825	245			0.0803094		0		0		C	[T]	301730	514			0.170061	0	0
1119	G	[A]	304767	302			0.098994		0		0		G	[A]	301935	334			0.110498	0	0
1120	G	[A]	304228	940			0.308027		0		0		G	[A]	301899	430			0.142229	0	0
1121							#DIV/0!		#DIV/0!		#DIV/0!								#DIV/0!	#DIV/0!	#DIV/0!
1122							#DIV/0!		#DIV/0!		#DIV/0!								#DIV/0!	#DIV/0!	#DIV/0!
1123	G	[A]	303382	1737			0.569286		0		0		G	[A]	300239	1877			0.621285	0	0
1124	C	[T]	303999	1153			0.377844		0		0								#DIV/0!	#DIV/0!	#DIV/0!
1125							#DIV/0!		#DIV/0!		#DIV/0!								#DIV/0!	#DIV/0!	#DIV/0!
1126							#DIV/0!		#DIV/0!		#DIV/0!		T	[A]	302081	303			0.100204	0	0
1128							#DIV/0!		#DIV/0!		#DIV/0!								#DIV/0!	#DIV/0!	#DIV/0!
1129	AG	[A, GG]	295588	552	622		0.186008		0.209596		0		AG	[A, GG]	293048	510	424		0.17348	0.144227	0
1130	G	[T]	304782	411			0.134669		0		0		G	[T]	301963	601			0.198636	0	0
1131	G	[A]	304715	307			0.100648		0		0								#DIV/0!	#DIV/0!	#DIV/0!
1132	G	[A]	304559	376			0.123305		0		0		G	[A, T]	301359	295	883		0.0975087	0.291865	0
1133							#DIV/0!		#DIV/0!		#DIV/0!		G	[A]	301203	1340			0.442912	0	0
1134							#DIV/0!		#DIV/0!		#DIV/0!		T	[C]	302051	369			0.122016	0	0
1135							#DIV/0!		#DIV/0!		#DIV/0!								#DIV/0!	#DIV/0!	#DIV/0!
1136							#DIV/0!		#DIV/0!		#DIV/0!								#DIV/0!	#DIV/0!	#DIV/0!
1137							#DIV/0!		#DIV/0!		#DIV/0!								#DIV/0!	#DIV/0!	#DIV/0!
1138	TC	[T, AC]	297589	2215	707		0.737078		0.235266		0		T	[C]	301469	580			0.192022	0	0
1140							#DIV/0!		#DIV/0!		#DIV/0!								#DIV/0!	#DIV/0!	#DIV/0!
1141							#DIV/0!		#DIV/0!		#DIV/0!								#DIV/0!	#DIV/0!	#DIV/0!
1142							#DIV/0!		#DIV/0!		#DIV/0!		T	[C]	301403	394			0.130551	0	0
1145	C	[T]	304186	443			0.145423		0		0								#DIV/0!	#DIV/0!	#DIV/0!
1146							#DIV/0!		#DIV/0!		#DIV/0!								#DIV/0!	#DIV/0!	#DIV/0!
1147							#DIV/0!		#DIV/0!		#DIV/0!								#DIV/0!	#DIV/0!	#DIV/0!
1148							#DIV/0!		#DIV/0!		#DIV/0!		A	[G]	301456	344			0.113983	0	0
1149	T	[C]	304189	364			0.119519		0		0								#DIV/0!	#DIV/0!	#DIV/0!
1150	A	[G]	304264	188			0.0617503		0		0		A	[G]	301231	363			0.12036	0	0
1152							#DIV/0!		#DIV/0!		#DIV/0!								#DIV/0!	#DIV/0!	#DIV/0!
1153							#DIV/0!		#DIV/0!		#DIV/0!		C	[T]	300943	702			0.232724	0	0
1155							#DIV/0!		#DIV/0!		#DIV/0!								#DIV/0!	#DIV/0!	#DIV/0!
1157	C	[A]	303378	407			0.133976		0		0		C	[A, T]	300897	406	367		0.134584	0.121656	0
1158							#DIV/0!		#DIV/0!		#DIV/0!								#DIV/0!	#DIV/0!	#DIV/0!
1159	C	[A]	302380	1572			0.517187		0		0								#DIV/0!	#DIV/0!	#DIV/0!
1160	T	[C]	303572	375			0.123377		0		0		T	[A, C]	299746	591	917		0.19618	0.304394	0
1162	G	[A]	303632	333			0.109552		0		0								#DIV/0!	#DIV/0!	#DIV/0!
1164							#DIV/0!		#DIV/0!		#DIV/0!								#DIV/0!	#DIV/0!	#DIV/0!
1165							#DIV/0!		#DIV/0!		#DIV/0!								#DIV/0!	#DIV/0!	#DIV/0!
1166							#DIV/0!		#DIV/0!		#DIV/0!		C	[G]	300580	874			0.289928	0	0
1167							#DIV/0!		#DIV/0!		#DIV/0!		A	[G]	300912	535			0.177477	0	0
1168							#DIV/0!		#DIV/0!		#DIV/0!		C	[T]	301154	458			0.151851	0	0
1169	A	[T]	303698	470			0.15452		0		0								#DIV/0!	#DIV/0!	#DIV/0!
1170							#DIV/0!		#DIV/0!		#DIV/0!		G	[A]	301263	415			0.137564	0	0
1171							#DIV/0!		#DIV/0!		#DIV/0!								#DIV/0!	#DIV/0!	#DIV/0!
1172							#DIV/0!		#DIV/0!		#DIV/0!								#DIV/0!	#DIV/0!	#DIV/0!
1174	C	[G]	303605	1179			0.386831		0		0		C	[A]	301477	477			0.157971	0	0
1175	T	[C]	304378	458			0.150245		0		0								#DIV/0!	#DIV/0!	#DIV/0!
1176	G	[A]	304241	559			0.183399		0		0								#DIV/0!	#DIV/0!	#DIV/0!
1177							#DIV/0!		#DIV/0!		#DIV/0!								#DIV/0!	#DIV/0!	#DIV/0!
1181	T	[C]	303400	1643			0.538613		0		0								#DIV/0!	#DIV/0!	#DIV/0!
1183							#DIV/0!		#DIV/0!		#DIV/0!								#DIV/0!	#DIV/0!	#DIV/0!
1184	T	[C]	303710	1095			0.359246		0		0		T	[A, C, G]	300733	369	1124	622	0.121843	0.371143	0.205384
1185	G	[A]	303155	1577			0.517504		0		0		GA	[G, AA]	291946	541	927		0.184381	0.315936	0
1186							#DIV/0!		#DIV/0!		#DIV/0!								#DIV/0!	#DIV/0!	#DIV/0!
1187							#DIV/0!		#DIV/0!		#DIV/0!								#DIV/0!	#DIV/0!	#DIV/0!
1188	A	[G]	304643	350			0.114757		0		0								#DIV/0!	#DIV/0!	#DIV/0!
1189							#DIV/0!		#DIV/0!		#DIV/0!								#DIV/0!	#DIV/0!	#DIV/0!
1190							#DIV/0!		#DIV/0!		#DIV/0!								#DIV/0!	#DIV/0!	#DIV/0!
1191							#DIV/0!		#DIV/0!		#DIV/0!								#DIV/0!	#DIV/0!	#DIV/0!
1192	G	[A]	302727	2131			0.699014		0		0		G	[A]	301683	782			0.258542	0	0
1193							#DIV/0!		#DIV/0!		#DIV/0!								#DIV/0!	#DIV/0!	#DIV/0!
1196							#DIV/0!		#DIV/0!		#DIV/0!								#DIV/0!	#DIV/0!	#DIV/0!
1199							#DIV/0!		#DIV/0!		#DIV/0!		A	[G]	301365	770			0.254853	0	0
1203							#DIV/0!		#DIV/0!		#DIV/0!								#DIV/0!	#DIV/0!	#DIV/0!
1204	A	[G]	304164	415			0.136254		0		0								#DIV/0!	#DIV/0!	#DIV/0!
1205							#DIV/0!		#DIV/0!		#DIV/0!								#DIV/0!	#DIV/0!	#DIV/0!
1206	A	[G]	303765	745			0.244655		0		0		A	[G]	301316	551			0.182531	0	0
1207							#DIV/0!		#DIV/0!		#DIV/0!								#DIV/0!	#DIV/0!	#DIV/0!
1208							#DIV/0!		#DIV/0!		#DIV/0!		G	[T]	301288	404			0.133911	0	0
1209	GT	[G]	291201	4192			1.41913	0.801312	0		0		GT	[G]	287254	5179			1.771	0	0
1210							#DIV/0!		#DIV/0!		#DIV/0!								#DIV/0!	#DIV/0!	#DIV/0!
1212							#DIV/0!		#DIV/0!		#DIV/0!								#DIV/0!	#DIV/0!	#DIV/0!
1214	T	[C]	303680	756			0.248328		0		0								#DIV/0!	#DIV/0!	#DIV/0!
1215	G	[A]	303554	832			0.273337		0		0								#DIV/0!	#DIV/0!	#DIV/0!
1216	C	[G, T]	300263	1025	3049		0.336798		1.00185	0.850463	0		C	[T]	297723	3549			1.17801	0	0
1217							#DIV/0!		#DIV/0!		#DIV/0!		T	[C]	301048	601			0.199238	0	0
1218							#DIV/0!		#DIV/0!		#DIV/0!								#DIV/0!	#DIV/0!	#DIV/0!
1219							#DIV/0!		#DIV/0!		#DIV/0!								#DIV/0!	#DIV/0!	#DIV/0!
1222	C	[T]	304188	348			0.114272		0		0								#DIV/0!	#DIV/0!	#DIV/0!
1223	A	[G]	303299	1128			0.370532		0		0		A	[G]	300794	731			0.242434	0	0
1224							#DIV/0!		#DIV/0!		#DIV/0!		G	[T]	300625	951			0.315343	0	0
1225	G	[A]	301645	2682			0.881289		0		0		G	[A]	299883	1651			0.547534	0	0
1226							#DIV/0!		#DIV/0!		#DIV/0!								#DIV/0!	#DIV/0!	#DIV/0!
1227							#DIV/0!		#DIV/0!		#DIV/0!								#DIV/0!	#DIV/0!	#DIV/0!
1228							#DIV/0!		#DIV/0!		#DIV/0!		T	[A]	301112	399			0.132333	0	0
1229	G	[A]	303545	829			0.272362		0		0								#DIV/0!	#DIV/0!	#DIV/0!
1230	G	[A]	303459	933			0.306513		0		0		G	[A]	300847	571			0.189438	0	0
1231	C	[T]	301739	2572			0.845188		0		0		C	[T]	298481	2623			0.871128	0	0
1232	C	[A]	303459	930			0.30553		0		0		C	[A]	300370	1022			0.339093	0	0
1233	T	[C]	303363	915			0.300712		0		0		T	[C]	300477	925			0.306899	0	0
1234	GA	[G, AA]	294854	492	745		0.166165		0.251612		0		GA	[G, AA]	292105	577	392		0.196879	0.133755	0
1235							#DIV/0!		#DIV/0!		#DIV/0!								#DIV/0!	#DIV/0!	#DIV/0!
1236							#DIV/0!		#DIV/0!		#DIV/0!								#DIV/0!	#DIV/0!	#DIV/0!
1237							#DIV/0!		#DIV/0!		#DIV/0!								#DIV/0!	#DIV/0!	#DIV/0!
1238	A	[G]	303618	747			0.245429		0		0								#DIV/0!	#DIV/0!	#DIV/0!
1239							#DIV/0!		#DIV/0!		#DIV/0!								#DIV/0!	#DIV/0!	#DIV/0!
1240							#DIV/0!		#DIV/0!		#DIV/0!								#DIV/0!	#DIV/0!	#DIV/0!
1241							#DIV/0!		#DIV/0!		#DIV/0!		G	[C, T]	300579	309	650		0.102475	0.215562	0
1243	A	[G]	303878	406			0.133428		0		0		A	[G]	301033	310			0.102873	0	0
1244	C	[T]	303127	1195			0.392676		0		0		C	[T]	300345	986			0.327215	0	0
1245							#DIV/0!		#DIV/0!		#DIV/0!								#DIV/0!	#DIV/0!	#DIV/0!
1246	G	[A]	303465	821			0.269812		0		0		G	[A]	300890	382			0.126796	0	0
1248							#DIV/0!		#DIV/0!		#DIV/0!								#DIV/0!	#DIV/0!	#DIV/0!
1249							#DIV/0!		#DIV/0!		#DIV/0!		C	[A]	300865	375			0.124485	0	0
1250	T	[C]	303044	1191			0.391474		0		0		T	[C]	299925	1095			0.363763	0	0
1251							#DIV/0!		#DIV/0!		#DIV/0!								#DIV/0!	#DIV/0!	#DIV/0!
1256	C	[T]	303177	1057			0.34743		0		0		C	[T]	299921	1239			0.411409	0	0
1257	C	[A]	303984	296			0.0972788		0		0		CT	[C]	296939	439			0.147624	0	0
1258							#DIV/0!		#DIV/0!		#DIV/0!		T	[A]	300222	723			0.240243	0	0
1260							#DIV/0!		#DIV/0!		#DIV/0!								#DIV/0!	#DIV/0!	#DIV/0!
1262	A	[G, T]	303240	694	349		0.228077		0.114696		0		A	[G]	300387	859			0.285149	0	0
1263							#DIV/0!		#DIV/0!		#DIV/0!								#DIV/0!	#DIV/0!	#DIV/0!
1265	A	[G]	303892	391			0.128499		0		0								#DIV/0!	#DIV/0!	#DIV/0!
1266							#DIV/0!		#DIV/0!		#DIV/0!		C	[G]	300873	478			0.158619	0	0
1267							#DIV/0!		#DIV/0!		#DIV/0!		C	[A]	300623	785			0.260444	0	0
1268	T	[C]	303180	990			0.325476		0		0		T	[C]	300390	902			0.299377	0	0
1270							#DIV/0!		#DIV/0!		#DIV/0!								#DIV/0!	#DIV/0!	#DIV/0!
1271	A	[G]	303875	359			0.118001		0		0								#DIV/0!	#DIV/0!	#DIV/0!
1275							#DIV/0!		#DIV/0!		#DIV/0!								#DIV/0!	#DIV/0!	#DIV/0!
1278	A	[G]	303926	346			0.113714		0		0		A	[G]	300087	1144			0.379775	0	0
1279	C	[T]	302671	1512			0.497069		0		0		C	[T]	299879	1171			0.388972	0	0
1280							#DIV/0!		#DIV/0!		#DIV/0!								#DIV/0!	#DIV/0!	#DIV/0!
1281	C	[T]	303711	536			0.176173		0		0		C	[T]	300271	760			0.252466	0	0
1282							#DIV/0!		#DIV/0!		#DIV/0!								#DIV/0!	#DIV/0!	#DIV/0!
1283	G	[A]	302061	1855			0.610366		0		0		G	[A]	297639	3140			1.04396	0	0
1284	C	[T]	302497	1583			0.520587		0		0		C	[T]	299910	962			0.319737	0	0
1285							#DIV/0!		#DIV/0!		#DIV/0!								#DIV/0!	#DIV/0!	#DIV/0!
1286	G	[T]	303183	652			0.21459		0		0		G	[A]	300400	644			0.213922	0	0
1288	AC	[A]	301146	1391			0.459778		0		0								#DIV/0!	#DIV/0!	#DIV/0!
1289							#DIV/0!		#DIV/0!		#DIV/0!		C	[T]	300385	637			0.211612	0	0
1290							#DIV/0!		#DIV/0!		#DIV/0!								#DIV/0!	#DIV/0!	#DIV/0!
1291							#DIV/0!		#DIV/0!		#DIV/0!								#DIV/0!	#DIV/0!	#DIV/0!
1292							#DIV/0!		#DIV/0!		#DIV/0!		A	[C, G]	300399	408	354		0.135476	0.117545	0
1293	G	[A]	303457	751			0.246871		0		0		G	[A]	300174	857			0.284688	0	0
1294							#DIV/0!		#DIV/0!		#DIV/0!								#DIV/0!	#DIV/0!	#DIV/0!
1295							#DIV/0!		#DIV/0!		#DIV/0!								#DIV/0!	#DIV/0!	#DIV/0!
1296	AC	[A, GC]	301520	477	533		0.15767		0.176181		0								#DIV/0!	#DIV/0!	#DIV/0!
1297							#DIV/0!		#DIV/0!		#DIV/0!								#DIV/0!	#DIV/0!	#DIV/0!
1299							#DIV/0!		#DIV/0!		#DIV/0!								#DIV/0!	#DIV/0!	#DIV/0!
1300							#DIV/0!		#DIV/0!		#DIV/0!								#DIV/0!	#DIV/0!	#DIV/0!
1301	G	[A]	303218	933			0.306756		0		0		G	[A]	300815	441			0.146387	0	0
1302							#DIV/0!		#DIV/0!		#DIV/0!								#DIV/0!	#DIV/0!	#DIV/0!
1303							#DIV/0!		#DIV/0!		#DIV/0!								#DIV/0!	#DIV/0!	#DIV/0!
1305							#DIV/0!		#DIV/0!		#DIV/0!		G	[C]	300690	315			0.104649	0	0
1307	T	[C]	301820	2225			0.7318		0		0								#DIV/0!	#DIV/0!	#DIV/0!
1309							#DIV/0!		#DIV/0!		#DIV/0!								#DIV/0!	#DIV/0!	#DIV/0!
1310							#DIV/0!		#DIV/0!		#DIV/0!		C	[A, T]	300348	620	431		0.205707	0.143	0
1312							#DIV/0!		#DIV/0!		#DIV/0!								#DIV/0!	#DIV/0!	#DIV/0!
1313	T	[A]	303573	396			0.130276		0		0								#DIV/0!	#DIV/0!	#DIV/0!
1314							#DIV/0!		#DIV/0!		#DIV/0!								#DIV/0!	#DIV/0!	#DIV/0!
1315	G	[A]	302813	1003			0.330134		0		0		G	[A]	300531	820			0.272108	0	0
1316	C	[T]	301725	2139			0.703933		0		0		C	[T]	299529	1826			0.60593	0	0
1317	A	[G]	303155	777			0.255649		0		0		A	[G]	300994	488			0.161867	0	0
1318							#DIV/0!		#DIV/0!		#DIV/0!								#DIV/0!	#DIV/0!	#DIV/0!
1319							#DIV/0!		#DIV/0!		#DIV/0!								#DIV/0!	#DIV/0!	#DIV/0!
1320							#DIV/0!		#DIV/0!		#DIV/0!								#DIV/0!	#DIV/0!	#DIV/0!
1321	G	[A]	302451	1413			0.465011		0		0		G	[A]	300325	1166			0.386745	0	0
1322	T	[C]	303424	383			0.126067		0		0								#DIV/0!	#DIV/0!	#DIV/0!
1323	C	[T]	303194	456			0.150173		0		0		C	[T]	300923	560			0.185748	0	0
1324	A	[G]	303435	567			0.186512		0		0		A	[G]	300883	686			0.227477	0	0
1325	G	[T]	300145	3666			1.20667	not in LOF	0		0								#DIV/0!	#DIV/0!	#DIV/0!
1326	C	[T]	302693	1186			0.390287		0		0		C	[T]	299757	1836			0.608767	0	0
1327	C	[A]	302750	1254			0.412495		0		0								#DIV/0!	#DIV/0!	#DIV/0!
1328	T	[C]	303364	635			0.208882		0		0		T	[C]	300840	752			0.249343	0	0
1329	G	[A]	303250	634			0.208632		0		0		G	[A]	301218	510			0.169026	0	0
1330							#DIV/0!		#DIV/0!		#DIV/0!								#DIV/0!	#DIV/0!	#DIV/0!
1333							#DIV/0!		#DIV/0!		#DIV/0!								#DIV/0!	#DIV/0!	#DIV/0!
1334							#DIV/0!		#DIV/0!		#DIV/0!								#DIV/0!	#DIV/0!	#DIV/0!
1335	A	[G]	303838	390			0.128193		0		0								#DIV/0!	#DIV/0!	#DIV/0!
1336	A	[G]	303741	374			0.12298		0		0								#DIV/0!	#DIV/0!	#DIV/0!
1340							#DIV/0!		#DIV/0!		#DIV/0!								#DIV/0!	#DIV/0!	#DIV/0!
1341	C	[T]	303964	287			0.09433		0		0		C	[A]	301584	650			0.215065	0	0
1342							#DIV/0!		#DIV/0!		#DIV/0!								#DIV/0!	#DIV/0!	#DIV/0!
1343	T	[A, C]	301703	1209	1216		0.39753		0.399832		0								#DIV/0!	#DIV/0!	#DIV/0!
1344	G	[T]	303445	456			0.150049		0		0								#DIV/0!	#DIV/0!	#DIV/0!
1345	G	[A]	303086	659			0.216958		0		0		G	[T]	301626	634			0.209753	0	0
1346	G	[A]	303440	476			0.156622		0		0								#DIV/0!	#DIV/0!	#DIV/0!
1347							#DIV/0!		#DIV/0!		#DIV/0!								#DIV/0!	#DIV/0!	#DIV/0!
1348							#DIV/0!		#DIV/0!		#DIV/0!								#DIV/0!	#DIV/0!	#DIV/0!
1350	A	[G]	303338	974			0.320066		0		0		A	[G]	301430	733			0.242584	0	0
1351	C	[T]	301315	2849			0.936666		0		0		C	[T]	300120	1694			0.561273	0	0
1352	G	[A]	302456	1609			0.529163		0		0		G	[A]	299819	1924			0.637629	0	0
1353	C	[T]	303634	560			0.184093		0		0		C	[T]	301116	534			0.177026	0	0
1354							#DIV/0!		#DIV/0!		#DIV/0!								#DIV/0!	#DIV/0!	#DIV/0!
1355							#DIV/0!		#DIV/0!		#DIV/0!								#DIV/0!	#DIV/0!	#DIV/0!
1356							#DIV/0!		#DIV/0!		#DIV/0!		C	[A]	300854	440			0.146037	0	0
1357							#DIV/0!		#DIV/0!		#DIV/0!								#DIV/0!	#DIV/0!	#DIV/0!
1358	T	[C]	303598	562			0.184771		0		0								#DIV/0!	#DIV/0!	#DIV/0!
1359							#DIV/0!		#DIV/0!		#DIV/0!								#DIV/0!	#DIV/0!	#DIV/0!
1360							#DIV/0!		#DIV/0!		#DIV/0!								#DIV/0!	#DIV/0!	#DIV/0!
1361							#DIV/0!		#DIV/0!		#DIV/0!								#DIV/0!	#DIV/0!	#DIV/0!
1362							#DIV/0!		#DIV/0!		#DIV/0!								#DIV/0!	#DIV/0!	#DIV/0!
1364							#DIV/0!		#DIV/0!		#DIV/0!								#DIV/0!	#DIV/0!	#DIV/0!
1365							#DIV/0!		#DIV/0!		#DIV/0!								#DIV/0!	#DIV/0!	#DIV/0!
1368	A	[G]	303833	754			0.247548		0		0								#DIV/0!	#DIV/0!	#DIV/0!
1369	A	[G]	304061	389			0.127771		0		0								#DIV/0!	#DIV/0!	#DIV/0!
1373							#DIV/0!		#DIV/0!		#DIV/0!		A	[G]	298864	527			0.176024	0	0
1375							#DIV/0!		#DIV/0!		#DIV/0!		G	[A, T]	302378	301	470		0.0992911	0.155039	0
1376							#DIV/0!		#DIV/0!		#DIV/0!								#DIV/0!	#DIV/0!	#DIV/0!
1377							#DIV/0!		#DIV/0!		#DIV/0!		A	[G]	302356	443			0.146302	0	0
1378	G	[A]	303649	415			0.136484		0		0								#DIV/0!	#DIV/0!	#DIV/0!
1379							#DIV/0!		#DIV/0!		#DIV/0!		A	[T]	302592	493			0.162661	0	0
1381	G	[A]	303289	610			0.200725		0		0								#DIV/0!	#DIV/0!	#DIV/0!
1382	T	[C]	302637	1138			0.374619		0		0		T	[C]	301550	1526			0.503504	0	0
1383	G	[A]	302884	677			0.223019		0		0		G	[A]	302311	639			0.210926	0	0
1386							#DIV/0!		#DIV/0!		#DIV/0!		A	[G]	303012	223			0.0735403	0	0
1387							#DIV/0!		#DIV/0!		#DIV/0!								#DIV/0!	#DIV/0!	#DIV/0!
1388							#DIV/0!		#DIV/0!		#DIV/0!		T	[G]	302731	427			0.140851	0	0
1389	T	[C]	302740	626			0.206351		0		0								#DIV/0!	#DIV/0!	#DIV/0!
1390							#DIV/0!		#DIV/0!		#DIV/0!								#DIV/0!	#DIV/0!	#DIV/0!
1391							#DIV/0!		#DIV/0!		#DIV/0!								#DIV/0!	#DIV/0!	#DIV/0!
1392	A	[G]	302740	604			0.199114		0		0		A	[G, T]	302282	855	287		0.281784	0.0945871	0
1393							#DIV/0!		#DIV/0!		#DIV/0!		G	[T]	302999	358			0.118013	0	0
1394							#DIV/0!		#DIV/0!		#DIV/0!								#DIV/0!	#DIV/0!	#DIV/0!
1396							#DIV/0!		#DIV/0!		#DIV/0!								#DIV/0!	#DIV/0!	#DIV/0!
1398							#DIV/0!		#DIV/0!		#DIV/0!		CA	[C]	293788	779			0.264456	0	0
1401							#DIV/0!		#DIV/0!		#DIV/0!								#DIV/0!	#DIV/0!	#DIV/0!
1407	G	[A]	303435	873			0.28688		0		0								#DIV/0!	#DIV/0!	#DIV/0!
1408							#DIV/0!		#DIV/0!		#DIV/0!								#DIV/0!	#DIV/0!	#DIV/0!
1409							#DIV/0!		#DIV/0!		#DIV/0!		G	[A, T]	302334	828	456		0.272711	0.150189	0
1410	C	[T]	303154	1236			0.406058		0		0		C	[T]	302723	851			0.280327	0	0
1411							#DIV/0!		#DIV/0!		#DIV/0!								#DIV/0!	#DIV/0!	#DIV/0!
1412							#DIV/0!		#DIV/0!		#DIV/0!								#DIV/0!	#DIV/0!	#DIV/0!
1414							#DIV/0!		#DIV/0!		#DIV/0!								#DIV/0!	#DIV/0!	#DIV/0!
1415							#DIV/0!		#DIV/0!		#DIV/0!								#DIV/0!	#DIV/0!	#DIV/0!
1416							#DIV/0!		#DIV/0!		#DIV/0!								#DIV/0!	#DIV/0!	#DIV/0!
1417							#DIV/0!		#DIV/0!		#DIV/0!		A	[G]	303243	292			0.0961998	0	0
1418							#DIV/0!		#DIV/0!		#DIV/0!								#DIV/0!	#DIV/0!	#DIV/0!
1419							#DIV/0!		#DIV/0!		#DIV/0!								#DIV/0!	#DIV/0!	#DIV/0!
1420							#DIV/0!		#DIV/0!		#DIV/0!								#DIV/0!	#DIV/0!	#DIV/0!
1421							#DIV/0!		#DIV/0!		#DIV/0!								#DIV/0!	#DIV/0!	#DIV/0!
1422							#DIV/0!		#DIV/0!		#DIV/0!		A	[G]	303357	353			0.116229	0	0
1424							#DIV/0!		#DIV/0!		#DIV/0!		T	[A]	303314	288			0.094861	0	0
1427							#DIV/0!		#DIV/0!		#DIV/0!		A	[G]	303356	288			0.0948479	0	0
1428							#DIV/0!		#DIV/0!		#DIV/0!								#DIV/0!	#DIV/0!	#DIV/0!
1429							#DIV/0!		#DIV/0!		#DIV/0!								#DIV/0!	#DIV/0!	#DIV/0!
1430							#DIV/0!		#DIV/0!		#DIV/0!								#DIV/0!	#DIV/0!	#DIV/0!
1431	G	[A, GA]	286797	533	434		0.185221		0.150818		0		GA	[G, AA, GAA]	284972	702	1140	726	0.24414	0.396467	0.252487
1437							#DIV/0!		#DIV/0!		#DIV/0!		A	[G]	303046	283			0.093298	0	0
1438							#DIV/0!		#DIV/0!		#DIV/0!								#DIV/0!	#DIV/0!	#DIV/0!
1440							#DIV/0!		#DIV/0!		#DIV/0!								#DIV/0!	#DIV/0!	#DIV/0!
1441							#DIV/0!		#DIV/0!		#DIV/0!								#DIV/0!	#DIV/0!	#DIV/0!
1442							#DIV/0!		#DIV/0!		#DIV/0!								#DIV/0!	#DIV/0!	#DIV/0!
1443							#DIV/0!		#DIV/0!		#DIV/0!		T	[C]	302446	261			0.086222	0	0
1444							#DIV/0!		#DIV/0!		#DIV/0!								#DIV/0!	#DIV/0!	#DIV/0!
1445							#DIV/0!		#DIV/0!		#DIV/0!								#DIV/0!	#DIV/0!	#DIV/0!
1446	G	[A]	303355	451			0.14845		0		0								#DIV/0!	#DIV/0!	#DIV/0!
1447							#DIV/0!		#DIV/0!		#DIV/0!		A	[G]	301635	699			0.231201	0	0
1448							#DIV/0!		#DIV/0!		#DIV/0!								#DIV/0!	#DIV/0!	#DIV/0!
1449	C	[A]	303037	658			0.216665		0		0								#DIV/0!	#DIV/0!	#DIV/0!
1450							#DIV/0!		#DIV/0!		#DIV/0!								#DIV/0!	#DIV/0!	#DIV/0!
1451							#DIV/0!		#DIV/0!		#DIV/0!		C	[T]	301800	287			0.0950057	0	0
1452	C	[T]	302214	1265			0.416833		0		0		C	[A, T]	301550	350	351		0.115798	0.116129	0
1453							#DIV/0!		#DIV/0!		#DIV/0!		G	[A, T]	301188	276	760		0.091323	0.251469	0
1454	G	[A]	302958	537			0.176939		0		0		G	[A]	301650	518			0.171428	0	0
1455	T	[C, G]	301308	773	1126		0.254941		0.371363		0		T	[A, C]	300968	704	485		0.232991	0.160513	0
1456							#DIV/0!		#DIV/0!		#DIV/0!								#DIV/0!	#DIV/0!	#DIV/0!
1457							#DIV/0!		#DIV/0!		#DIV/0!								#DIV/0!	#DIV/0!	#DIV/0!
1458							#DIV/0!		#DIV/0!		#DIV/0!		GA	[G, TA]	292369	294	557		0.100266	0.18996	0
1460	A	[T]	302382	792			0.261236		0		0								#DIV/0!	#DIV/0!	#DIV/0!
1461							#DIV/0!		#DIV/0!		#DIV/0!								#DIV/0!	#DIV/0!	#DIV/0!
1463							#DIV/0!		#DIV/0!		#DIV/0!								#DIV/0!	#DIV/0!	#DIV/0!
1464							#DIV/0!		#DIV/0!		#DIV/0!		CA	[C]	294397	454			0.153976	0	0
1465							#DIV/0!		#DIV/0!		#DIV/0!								#DIV/0!	#DIV/0!	#DIV/0!
1470	T	[C]	301927	800			0.264265		0		0								#DIV/0!	#DIV/0!	#DIV/0!
1473							#DIV/0!		#DIV/0!		#DIV/0!								#DIV/0!	#DIV/0!	#DIV/0!
1474							#DIV/0!		#DIV/0!		#DIV/0!								#DIV/0!	#DIV/0!	#DIV/0!
1475							#DIV/0!		#DIV/0!		#DIV/0!		G	[A]	301095	499			0.165454	0	0
1479							#DIV/0!		#DIV/0!		#DIV/0!								#DIV/0!	#DIV/0!	#DIV/0!
1480							#DIV/0!		#DIV/0!		#DIV/0!								#DIV/0!	#DIV/0!	#DIV/0!
1481							#DIV/0!		#DIV/0!		#DIV/0!								#DIV/0!	#DIV/0!	#DIV/0!
1482							#DIV/0!		#DIV/0!		#DIV/0!								#DIV/0!	#DIV/0!	#DIV/0!
1483	G	[T]	301643	563			0.186297		0		0								#DIV/0!	#DIV/0!	#DIV/0!
1484							#DIV/0!		#DIV/0!		#DIV/0!		G	[A]	301110	467			0.154853	0	0
1485	T	[C]	301284	646			0.213957		0		0		T	[C]	300773	549			0.182197	0	0
1486	GA	[G]	291850	3271			1.10836	1.7456	0		0		GA	[G, AA]	289154	1854	986		0.634945	0.337678	0
1487							#DIV/0!		#DIV/0!		#DIV/0!								#DIV/0!	#DIV/0!	#DIV/0!
1490	A	[T]	301362	503			0.166631		0		0								#DIV/0!	#DIV/0!	#DIV/0!
1491	C	[G]	301315	600			0.198731		0		0								#DIV/0!	#DIV/0!	#DIV/0!
1492							#DIV/0!		#DIV/0!		#DIV/0!								#DIV/0!	#DIV/0!	#DIV/0!
1493							#DIV/0!		#DIV/0!		#DIV/0!								#DIV/0!	#DIV/0!	#DIV/0!
1494							#DIV/0!		#DIV/0!		#DIV/0!								#DIV/0!	#DIV/0!	#DIV/0!
1495	T	[A]	300813	992			0.328689		0		0		T	[A]	299504	499			0.166332	0	0
1496							#DIV/0!		#DIV/0!		#DIV/0!		G	[A]	299487	878			0.292311	0	0
1497	C	[T]	299686	2105			0.697503		0		0								#DIV/0!	#DIV/0!	#DIV/0!
1498	A	[G]	301223	612			0.20276		0		0								#DIV/0!	#DIV/0!	#DIV/0!
1500							#DIV/0!		#DIV/0!		#DIV/0!		G	[A, T]	299055	586	424		0.195291	0.141303	0
1501	G	[A]	299490	2273			0.75324		0		0		G	[A]	297806	2018			0.673062	0	0
1502							#DIV/0!		#DIV/0!		#DIV/0!								#DIV/0!	#DIV/0!	#DIV/0!
1504							#DIV/0!		#DIV/0!		#DIV/0!								#DIV/0!	#DIV/0!	#DIV/0!
1505							#DIV/0!		#DIV/0!		#DIV/0!								#DIV/0!	#DIV/0!	#DIV/0!
1506	A	[G]	300408	1360			0.450677		0		0								#DIV/0!	#DIV/0!	#DIV/0!
1507							#DIV/0!		#DIV/0!		#DIV/0!		G	[T]	298978	400			0.13361	0	0
1508	G	[A]	300751	955			0.316533		0		0		G	[A]	297624	1532			0.512107	0	0
1509	C	[T]	300668	1014			0.336116		0		0		C	[T]	297704	1467			0.490355	0	0
1510							#DIV/0!		#DIV/0!		#DIV/0!								#DIV/0!	#DIV/0!	#DIV/0!
1511	A	[G]	300501	994			0.32969		0		0								#DIV/0!	#DIV/0!	#DIV/0!
1512	G	[T]	300628	1033			0.342437		0		0								#DIV/0!	#DIV/0!	#DIV/0!
1513							#DIV/0!		#DIV/0!		#DIV/0!		G	[T]	298438	388			0.129841	0	0
1514							#DIV/0!		#DIV/0!		#DIV/0!		T	[C]	298317	429			0.1436	0	0
1515							#DIV/0!		#DIV/0!		#DIV/0!								#DIV/0!	#DIV/0!	#DIV/0!
1517	G	[A]	299905	1529			0.507242		0		0		G	[A]	296476	1778			0.596136	0	0
1518	C	[T]	299122	2164			0.718254		0		0		C	[T]	295370	2695			0.904165	0	0
1519							#DIV/0!		#DIV/0!		#DIV/0!								#DIV/0!	#DIV/0!	#DIV/0!
1522							#DIV/0!		#DIV/0!		#DIV/0!								#DIV/0!	#DIV/0!	#DIV/0!
1523	C	[A, T]	298957	1286	1132		0.426711		0.375612		0		C	[T]	296466	1697			0.569152	0	0
1524							#DIV/0!		#DIV/0!		#DIV/0!								#DIV/0!	#DIV/0!	#DIV/0!
1525	T	[A]	300060	847			0.281482		0		0		T	[A, C, G]	295911	786	573	628	0.263849	0.192348	0.21081
1526	T	[C]	300859	510			0.169228		0		0								#DIV/0!	#DIV/0!	#DIV/0!
1527							#DIV/0!		#DIV/0!		#DIV/0!								#DIV/0!	#DIV/0!	#DIV/0!
1528							#DIV/0!		#DIV/0!		#DIV/0!		T	[A]	297331	403			0.135356	0	0
1529							#DIV/0!		#DIV/0!		#DIV/0!								#DIV/0!	#DIV/0!	#DIV/0!
1530	C	[T]	298089	3024			1.00427	1.11051	0		0		C	[A, T]	294472	403	2691		0.135432	0.904337	0
1531	TC	[T]	288568	4626			1.57779	2.19421	0		0		TC	[T]	287182	2080			0.719071	0	0
1532							#DIV/0!		#DIV/0!		#DIV/0!								#DIV/0!	#DIV/0!	#DIV/0!
1533	C	[A]	300819	399			0.132462		0		0								#DIV/0!	#DIV/0!	#DIV/0!
1534	C	[T]	300198	931			0.30917		0		0								#DIV/0!	#DIV/0!	#DIV/0!
1535							#DIV/0!		#DIV/0!		#DIV/0!		C	[T]	297000	433			0.145579	0	0
1536							#DIV/0!		#DIV/0!		#DIV/0!		C	[T]	296958	523			0.17581	0	0
1537	G	[A]	300671	463			0.153752		0		0		G	[A]	297138	389			0.130744	0	0
1538							#DIV/0!		#DIV/0!		#DIV/0!		A	[G]	296301	934			0.314229	0	0
1539							#DIV/0!		#DIV/0!		#DIV/0!		G	[A]	296950	401			0.134857	0	0
1540							#DIV/0!		#DIV/0!		#DIV/0!								#DIV/0!	#DIV/0!	#DIV/0!
1541	G	[A]	299818	1389			0.461145		0		0		G	[C]	296580	424			0.142759	0	0
1542							#DIV/0!		#DIV/0!		#DIV/0!								#DIV/0!	#DIV/0!	#DIV/0!
1543							#DIV/0!		#DIV/0!		#DIV/0!		T	[C]	296671	618			0.207879	0	0
1544	G	[A, C]	299605	1026	596		0.340607		0.197857		0		G	[A]	296194	1139			0.383072	0	0
1545	C	[T]	300567	633			0.210159		0		0		C	[T]	295895	1077			0.36266	0	0
1546	TG	[T, CG]	292537	390	390		0.132962		0.132962		0		TG	[T, AG, CG]	287240	513	734	597	0.177457	0.253905	0.206514
1547							#DIV/0!		#DIV/0!		#DIV/0!		G	[A]	296761	471			0.158462	0	0
1548	G	[T]	299160	1845			0.612947		0		0		G	[A]	296400	749			0.252062	0	0
1550	G	[A]	300719	537			0.178254		0		0		G	[A]	296251	1025			0.344797	0	0
1551	C	[T]	300223	916			0.304178		0		0		C	[T]	295364	1770			0.595691	0	0
1552							#DIV/0!		#DIV/0!		#DIV/0!		C	[T]	296617	459			0.154506	0	0
1553	C	[T]	300421	551			0.183074		0		0								#DIV/0!	#DIV/0!	#DIV/0!
1554	G	[A]	300207	1033			0.342916		0		0		G	[A]	296718	503			0.169234	0	0
1555							#DIV/0!		#DIV/0!		#DIV/0!								#DIV/0!	#DIV/0!	#DIV/0!
1556							#DIV/0!		#DIV/0!		#DIV/0!								#DIV/0!	#DIV/0!	#DIV/0!
1557							#DIV/0!		#DIV/0!		#DIV/0!								#DIV/0!	#DIV/0!	#DIV/0!
1558	C	[T]	300157	903			0.29994		0		0		C	[T]	296453	542			0.182495	0	0
1560							#DIV/0!		#DIV/0!		#DIV/0!		C	[A]	296712	409			0.137654	0	0
1561	A	[G, T]	299830	1064	429		0.353109		0.142372		0		A	[G]	296497	675			0.227141	0	0
1562							#DIV/0!		#DIV/0!		#DIV/0!								#DIV/0!	#DIV/0!	#DIV/0!
1563	G	[T]	299767	1611			0.534545		0		0								#DIV/0!	#DIV/0!	#DIV/0!
1564							#DIV/0!		#DIV/0!		#DIV/0!								#DIV/0!	#DIV/0!	#DIV/0!
1565							#DIV/0!		#DIV/0!		#DIV/0!								#DIV/0!	#DIV/0!	#DIV/0!
1566							#DIV/0!		#DIV/0!		#DIV/0!								#DIV/0!	#DIV/0!	#DIV/0!
1567							#DIV/0!		#DIV/0!		#DIV/0!		T	[A]	296797	420			0.141311	0	0
1568							#DIV/0!		#DIV/0!		#DIV/0!		G	[C]	296532	404			0.136056	0	0
1569	C	[T]	298783	2549			0.845911		0		0		C	[T]	294599	2662			0.895509	0	0
1570	G	[A, T]	300513	421	560		0.139638		0.185742		0		G	[T]	296888	432			0.145298	0	0
1572	C	[A]	301171	451			0.149525		0		0								#DIV/0!	#DIV/0!	#DIV/0!
1573							#DIV/0!		#DIV/0!		#DIV/0!								#DIV/0!	#DIV/0!	#DIV/0!
1575							#DIV/0!		#DIV/0!		#DIV/0!		T	[C]	297069	447			0.150244	0	0
1576							#DIV/0!		#DIV/0!		#DIV/0!								#DIV/0!	#DIV/0!	#DIV/0!
1577	G	[A]	300435	1297			0.429852		0		0								#DIV/0!	#DIV/0!	#DIV/0!
1578	C	[T]	298024	3428			1.13716	1.55597	0		0		C	[T]	295021	2172			0.730838	0	0
1579	C	[T]	300696	902			0.299074		0		0		C	[T]	296274	1113			0.37426	0	0
1580	G	[A]	300995	655			0.217139		0		0		G	[A]	296500	998			0.335464	0	0
1581	G	[A, C]	300782	450	553		0.149113		0.183243		0		GA	[G, AA]	292851	541	609		0.184013	0.207142	0
1585							#DIV/0!		#DIV/0!		#DIV/0!								#DIV/0!	#DIV/0!	#DIV/0!
1586							#DIV/0!		#DIV/0!		#DIV/0!		T	[C]	297234	476			0.159887	0	0
1587							#DIV/0!		#DIV/0!		#DIV/0!		C	[G, T]	296911	432	593		0.144998	0.199036	0
1588	A	[G]	300745	893			0.29605		0		0		A	[G]	297194	703			0.235988	0	0
1589	G	[A]	301353	595			0.197054		0		0								#DIV/0!	#DIV/0!	#DIV/0!
1590	C	[T]	299603	2162			0.716452		0		0		C	[T]	295561	2262			0.759512	0	0
1591							#DIV/0!		#DIV/0!		#DIV/0!								#DIV/0!	#DIV/0!	#DIV/0!
1592	G	[A, T]	300927	418	753		0.138366		0.249257		0								#DIV/0!	#DIV/0!	#DIV/0!
1594	G	[A]	301619	377			0.124836		0		0								#DIV/0!	#DIV/0!	#DIV/0!
1595	G	[A]	300313	1607			0.53226		0		0		G	[A]	297294	893			0.299477	0	0
1596							#DIV/0!		#DIV/0!		#DIV/0!								#DIV/0!	#DIV/0!	#DIV/0!
1597							#DIV/0!		#DIV/0!		#DIV/0!								#DIV/0!	#DIV/0!	#DIV/0!
1598	G	[A]	301366	436			0.144466		0		0								#DIV/0!	#DIV/0!	#DIV/0!
1599							#DIV/0!		#DIV/0!		#DIV/0!								#DIV/0!	#DIV/0!	#DIV/0!
1600	G	[A]	301466	595			0.19698		0		0		G	[A]	297669	558			0.187106	0	0
1602							#DIV/0!		#DIV/0!		#DIV/0!								#DIV/0!	#DIV/0!	#DIV/0!
1603							#DIV/0!		#DIV/0!		#DIV/0!								#DIV/0!	#DIV/0!	#DIV/0!
1604							#DIV/0!		#DIV/0!		#DIV/0!								#DIV/0!	#DIV/0!	#DIV/0!
1605	C	[T]	298930	3234			1.07028	0.811021	0		0		C	[T]	294470	3938			1.31967	0	0
1606	G	[A, T]	300424	1258	654		0.416093		0.216316		0		G	[A]	297364	1304			0.436605	0	0
1607							#DIV/0!		#DIV/0!		#DIV/0!								#DIV/0!	#DIV/0!	#DIV/0!
1609	G	[A]	301403	1131			0.373842		0		0		G	[A]	297490	1328			0.444418	0	0
1610							#DIV/0!		#DIV/0!		#DIV/0!								#DIV/0!	#DIV/0!	#DIV/0!
1611							#DIV/0!		#DIV/0!		#DIV/0!								#DIV/0!	#DIV/0!	#DIV/0!
1612							#DIV/0!		#DIV/0!		#DIV/0!								#DIV/0!	#DIV/0!	#DIV/0!
1613							#DIV/0!		#DIV/0!		#DIV/0!								#DIV/0!	#DIV/0!	#DIV/0!
1614							#DIV/0!		#DIV/0!		#DIV/0!		G	[A]	298715	619			0.206792	0	0
1615	T	[C]	301578	1275			0.420996		0		0		T	[C]	298811	499			0.166717	0	0
1616	G	[A]	299679	3168			1.04607	0.826527	0		0		G	[A]	295511	3788			1.26562	0	0
1617							#DIV/0!		#DIV/0!		#DIV/0!		C	[T]	298125	1329			0.443808	0	0
1618	A	[G]	302467	565			0.186449		0		0								#DIV/0!	#DIV/0!	#DIV/0!
1619	A	[G]	302444	576			0.190086		0		0								#DIV/0!	#DIV/0!	#DIV/0!
1621	CT	[C]	301189	826			0.273496		0		0								#DIV/0!	#DIV/0!	#DIV/0!
1622							#DIV/0!		#DIV/0!		#DIV/0!		T	[A]	299045	646			0.215555	0	0
1623							#DIV/0!		#DIV/0!		#DIV/0!								#DIV/0!	#DIV/0!	#DIV/0!
1624							#DIV/0!		#DIV/0!		#DIV/0!		C	[T]	299552	538			0.17928	0	0
1625							#DIV/0!		#DIV/0!		#DIV/0!		T	[A]	299500	438			0.14603	0	0
1626							#DIV/0!		#DIV/0!		#DIV/0!								#DIV/0!	#DIV/0!	#DIV/0!
1627							#DIV/0!		#DIV/0!		#DIV/0!								#DIV/0!	#DIV/0!	#DIV/0!
1628	A	[G]	302321	1090			0.359249		0		0		A	[G]	299639	599			0.199508	0	0
1629							#DIV/0!		#DIV/0!		#DIV/0!		G	[T]	299851	697			0.23191	0	0
1631	G	[A]	302765	831			0.273719		0		0		G	[A]	300156	546			0.181575	0	0
1632							#DIV/0!		#DIV/0!		#DIV/0!								#DIV/0!	#DIV/0!	#DIV/0!
1633							#DIV/0!		#DIV/0!		#DIV/0!								#DIV/0!	#DIV/0!	#DIV/0!
1634	A	[G]	302646	1128			0.371329		0		0		A	[G]	299559	973			0.323759	0	0
1635	G	[A]	301793	1938			0.638065		0		0		G	[A]	299458	1392			0.462689	0	0
1636	C	[T]	302730	1049			0.345317		0		0		C	[T]	299707	1104			0.367008	0	0
1637							#DIV/0!		#DIV/0!		#DIV/0!								#DIV/0!	#DIV/0!	#DIV/0!
1638							#DIV/0!		#DIV/0!		#DIV/0!								#DIV/0!	#DIV/0!	#DIV/0!
1639							#DIV/0!		#DIV/0!		#DIV/0!		AG	[A]	297791	463			0.155237	0	0
1640							#DIV/0!		#DIV/0!		#DIV/0!								#DIV/0!	#DIV/0!	#DIV/0!
1641							#DIV/0!		#DIV/0!		#DIV/0!								#DIV/0!	#DIV/0!	#DIV/0!
1643							#DIV/0!		#DIV/0!		#DIV/0!								#DIV/0!	#DIV/0!	#DIV/0!
1644							#DIV/0!		#DIV/0!		#DIV/0!								#DIV/0!	#DIV/0!	#DIV/0!
1646							#DIV/0!		#DIV/0!		#DIV/0!								#DIV/0!	#DIV/0!	#DIV/0!
1647	T	[C]	304158	414			0.135928		0		0								#DIV/0!	#DIV/0!	#DIV/0!
1649							#DIV/0!		#DIV/0!		#DIV/0!								#DIV/0!	#DIV/0!	#DIV/0!
1650							#DIV/0!		#DIV/0!		#DIV/0!								#DIV/0!	#DIV/0!	#DIV/0!
1651	G	[A]	302909	1489			0.489162		0		0								#DIV/0!	#DIV/0!	#DIV/0!
1652	A	[G]	303942	763			0.250406		0		0								#DIV/0!	#DIV/0!	#DIV/0!
1653	G	[T]	304222	569			0.186685		0		0								#DIV/0!	#DIV/0!	#DIV/0!
1656							#DIV/0!		#DIV/0!		#DIV/0!								#DIV/0!	#DIV/0!	#DIV/0!
1657							#DIV/0!		#DIV/0!		#DIV/0!		T	[C]	299192	1052			0.350382	0	0
1658							#DIV/0!		#DIV/0!		#DIV/0!								#DIV/0!	#DIV/0!	#DIV/0!
1659							#DIV/0!		#DIV/0!		#DIV/0!		T	[C]	299632	505			0.168256	0	0
1660							#DIV/0!		#DIV/0!		#DIV/0!								#DIV/0!	#DIV/0!	#DIV/0!
1661							#DIV/0!		#DIV/0!		#DIV/0!		A	[G]	299515	583			0.19427	0	0
1662	G	[C]	302723	1229			0.40434		0		0								#DIV/0!	#DIV/0!	#DIV/0!
1664	G	[A]	302644	1088			0.358211		0		0		G	[A]	299303	807			0.268901	0	0
1665	C	[T]	302742	936			0.308221		0		0								#DIV/0!	#DIV/0!	#DIV/0!
1666							#DIV/0!		#DIV/0!		#DIV/0!								#DIV/0!	#DIV/0!	#DIV/0!
1668							#DIV/0!		#DIV/0!		#DIV/0!								#DIV/0!	#DIV/0!	#DIV/0!
1669							#DIV/0!		#DIV/0!		#DIV/0!		C	[A, T]	299966	508	522		0.168773	0.173424	0
1671							#DIV/0!		#DIV/0!		#DIV/0!								#DIV/0!	#DIV/0!	#DIV/0!
1672							#DIV/0!		#DIV/0!		#DIV/0!								#DIV/0!	#DIV/0!	#DIV/0!
1673							#DIV/0!		#DIV/0!		#DIV/0!		G	[A]	299824	925			0.307565	0	0
1674	C	[T]	300740	2230			0.736046		0		0		C	[T]	297142	3067			1.02162	0	0
1675							#DIV/0!		#DIV/0!		#DIV/0!								#DIV/0!	#DIV/0!	#DIV/0!
1677							#DIV/0!		#DIV/0!		#DIV/0!								#DIV/0!	#DIV/0!	#DIV/0!
1678							#DIV/0!		#DIV/0!		#DIV/0!								#DIV/0!	#DIV/0!	#DIV/0!
1679							#DIV/0!		#DIV/0!		#DIV/0!								#DIV/0!	#DIV/0!	#DIV/0!
1680							#DIV/0!		#DIV/0!		#DIV/0!		A	[G]	300055	550			0.182964	0	0
1681							#DIV/0!		#DIV/0!		#DIV/0!		G	[A]	300236	427			0.142019	0	0
1682							#DIV/0!		#DIV/0!		#DIV/0!								#DIV/0!	#DIV/0!	#DIV/0!
1684							#DIV/0!		#DIV/0!		#DIV/0!								#DIV/0!	#DIV/0!	#DIV/0!
1685							#DIV/0!		#DIV/0!		#DIV/0!		G	[A]	300003	712			0.236769	0	0
1686	C	[T]	301072	2936			0.965764		0		0		C	[T]	297973	2641			0.878535	0	0
1687							#DIV/0!		#DIV/0!		#DIV/0!								#DIV/0!	#DIV/0!	#DIV/0!
1688	T	[C]	303597	410			0.134865		0		0								#DIV/0!	#DIV/0!	#DIV/0!
1689							#DIV/0!		#DIV/0!		#DIV/0!								#DIV/0!	#DIV/0!	#DIV/0!
1690	C	[T]	303446	786			0.258355		0		0		C	[T]	300045	809			0.268901	0	0
1691							#DIV/0!		#DIV/0!		#DIV/0!								#DIV/0!	#DIV/0!	#DIV/0!
1692	T	[C]	303797	346			0.113762		0		0		T	[C]	300361	521			0.173158	0	0
1693	C	[T]	303842	356			0.117029		0		0								#DIV/0!	#DIV/0!	#DIV/0!
1694	A	[G]	303580	514			0.169027		0		0		A	[G]	300326	530			0.176164	0	0
1695							#DIV/0!		#DIV/0!		#DIV/0!								#DIV/0!	#DIV/0!	#DIV/0!
1696	G	[A]	302061	1962			0.645346		0		0		G	[A]	299035	1612			0.536177	0	0
1697	C	[T]	302770	1294			0.425568		0		0		C	[T]	299616	811			0.269949	0	0
1698							#DIV/0!		#DIV/0!		#DIV/0!								#DIV/0!	#DIV/0!	#DIV/0!
1699							#DIV/0!		#DIV/0!		#DIV/0!								#DIV/0!	#DIV/0!	#DIV/0!
1700							#DIV/0!		#DIV/0!		#DIV/0!								#DIV/0!	#DIV/0!	#DIV/0!
1701							#DIV/0!		#DIV/0!		#DIV/0!								#DIV/0!	#DIV/0!	#DIV/0!
1702	A	[G]	303086	986			0.324265		0		0								#DIV/0!	#DIV/0!	#DIV/0!
1704							#DIV/0!		#DIV/0!		#DIV/0!								#DIV/0!	#DIV/0!	#DIV/0!
1708	A	[G]	303086	1076			0.353759		0		0		A	[G]	298558	1012			0.337818	0	0
1710	C	[A]	303516	843			0.276976		0		0		C	[G]	299024	521			0.17393	0	0
1711	T	[C]	303162	1113			0.365788		0		0		T	[A, C]	297561	769	1023		0.256887	0.341737	0
1712	G	[A]	302809	1297			0.426496		0		0		G	[A]	296578	2627			0.877993	0	0
1713							#DIV/0!		#DIV/0!		#DIV/0!								#DIV/0!	#DIV/0!	#DIV/0!
1714							#DIV/0!		#DIV/0!		#DIV/0!								#DIV/0!	#DIV/0!	#DIV/0!
1715							#DIV/0!		#DIV/0!		#DIV/0!								#DIV/0!	#DIV/0!	#DIV/0!
1716	A	[G]	303010	1100			0.361711		0		0								#DIV/0!	#DIV/0!	#DIV/0!
1717							#DIV/0!		#DIV/0!		#DIV/0!								#DIV/0!	#DIV/0!	#DIV/0!
1719							#DIV/0!		#DIV/0!		#DIV/0!								#DIV/0!	#DIV/0!	#DIV/0!
1720	C	[T]	303603	347			0.114164		0		0		CG	[C, AG, TG]	288096	999	321	716	0.344326	0.110639	0.246784
1721	G	[A]	303300	434			0.142888		0		0		G	[A]	297701	605			0.202812	0	0
1722	G	[A]	303218	495			0.162983		0		0		G	[A]	297737	541			0.181374	0	0
1723	G	[A]	303247	452			0.148832		0		0								#DIV/0!	#DIV/0!	#DIV/0!
1724	G	[A]	303160	526			0.173205		0		0								#DIV/0!	#DIV/0!	#DIV/0!
1725	A	[G]	303262	399			0.131397		0		0								#DIV/0!	#DIV/0!	#DIV/0!
1727	C	[T]	303310	341			0.1123		0		0		C	[T]	297871	352			0.118032	0	0
1728	A	[G]	303169	420			0.138345		0		0								#DIV/0!	#DIV/0!	#DIV/0!
1729	G	[A, C]	302026	1205	309		0.396982		0.101799		0		G	[A, T]	296490	1015	565		0.340524	0.189553	0
1730	A	[G]	303017	455			0.149931		0		0								#DIV/0!	#DIV/0!	#DIV/0!
1733							#DIV/0!		#DIV/0!		#DIV/0!								#DIV/0!	#DIV/0!	#DIV/0!
1734							#DIV/0!		#DIV/0!		#DIV/0!								#DIV/0!	#DIV/0!	#DIV/0!
1735							#DIV/0!		#DIV/0!		#DIV/0!		T	[C]	297438	509			0.170836	0	0
1736							#DIV/0!		#DIV/0!		#DIV/0!								#DIV/0!	#DIV/0!	#DIV/0!
1737							#DIV/0!		#DIV/0!		#DIV/0!								#DIV/0!	#DIV/0!	#DIV/0!
1741	C	[T]	302672	637			0.210017		0		0								#DIV/0!	#DIV/0!	#DIV/0!
1742	A	[T]	302389	662			0.218445		0		0								#DIV/0!	#DIV/0!	#DIV/0!
1743							#DIV/0!		#DIV/0!		#DIV/0!		G	[A]	297322	613			0.20575	0	0
1744							#DIV/0!		#DIV/0!		#DIV/0!		T	[A, C]	296876	470	502		0.157799	0.168542	0
1745							#DIV/0!		#DIV/0!		#DIV/0!		G	[T]	297155	571			0.191787	0	0
1746							#DIV/0!		#DIV/0!		#DIV/0!								#DIV/0!	#DIV/0!	#DIV/0!
1747	G	[A]	301851	1279			0.421931		0		0		G	[A]	296789	989			0.332127	0	0
1748	C	[T]	298657	4278			1.41218	1.04773	0		0		C	[T]	293501	4010			1.34785	0	0
1749	C	[A]	302592	588			0.193944		0		0								#DIV/0!	#DIV/0!	#DIV/0!
1750	C	[A]	302439	781			0.257569		0		0		C	[A]	297002	758			0.254567	0	0
1752							#DIV/0!		#DIV/0!		#DIV/0!								#DIV/0!	#DIV/0!	#DIV/0!
1753							#DIV/0!		#DIV/0!		#DIV/0!								#DIV/0!	#DIV/0!	#DIV/0!
1758	T	[A]	301521	1579			0.52095		0		0								#DIV/0!	#DIV/0!	#DIV/0!
1759							#DIV/0!		#DIV/0!		#DIV/0!								#DIV/0!	#DIV/0!	#DIV/0!
1760	A	[G]	302362	756			0.249408		0		0								#DIV/0!	#DIV/0!	#DIV/0!
1761	C	[T]	301846	1490			0.491204		0		0		C	[T]	296961	1047			0.351333	0	0
1762	G	[T]	302698	471			0.155359		0		0								#DIV/0!	#DIV/0!	#DIV/0!
1763	GC	[G, AC]	289981	770	2168		0.262871		0.740136		0		GC	[G, AC]	284422	1577	1858		0.547841	0.645459	0
1764	C	[T]	301942	1308			0.431327		0		0		C	[T]	296548	1369			0.459524	0	0
1765							#DIV/0!		#DIV/0!		#DIV/0!								#DIV/0!	#DIV/0!	#DIV/0!
1766	C	[T]	302701	624			0.20572		0		0								#DIV/0!	#DIV/0!	#DIV/0!
1767							#DIV/0!		#DIV/0!		#DIV/0!		C	[A]	297449	830			0.278263	0	0
1768	C	[A]	303087	327			0.107774		0		0								#DIV/0!	#DIV/0!	#DIV/0!
1770	C	[A]	303040	378			0.124581		0		0								#DIV/0!	#DIV/0!	#DIV/0!
1771							#DIV/0!		#DIV/0!		#DIV/0!		T	[A]	298031	428			0.143403	0	0
1772							#DIV/0!		#DIV/0!		#DIV/0!								#DIV/0!	#DIV/0!	#DIV/0!
1773	C	[T]	302837	678			0.223383		0		0		C	[T]	297655	1071			0.358523	0	0
1774	G	[A]	302191	1309			0.431301		0		0		G	[A]	297858	902			0.301915	0	0
1775	T	[C]	302921	432			0.142408		0		0		T	[C]	297877	566			0.189651	0	0
1776							#DIV/0!		#DIV/0!		#DIV/0!		C	[A]	298571	475			0.158838	0	0
1777							#DIV/0!		#DIV/0!		#DIV/0!								#DIV/0!	#DIV/0!	#DIV/0!
1778							#DIV/0!		#DIV/0!		#DIV/0!								#DIV/0!	#DIV/0!	#DIV/0!
1779							#DIV/0!		#DIV/0!		#DIV/0!								#DIV/0!	#DIV/0!	#DIV/0!
1780	A	[G]	302540	424			0.139951		0		0		A	[C, G]	298103	525	571		0.175469	0.190843	0
1781							#DIV/0!		#DIV/0!		#DIV/0!								#DIV/0!	#DIV/0!	#DIV/0!
1782							#DIV/0!		#DIV/0!		#DIV/0!		C	[A]	298873	543			0.181353	0	0
1783	T	[A]	300626	1805			0.59683		0		0								#DIV/0!	#DIV/0!	#DIV/0!
1784							#DIV/0!		#DIV/0!		#DIV/0!								#DIV/0!	#DIV/0!	#DIV/0!
1785	C	[T]	299815	2672			0.883344		0		0		C	[T]	296321	2990			0.998961	0	0
1786	C	[T]	302114	352			0.116377		0		0		C	[T]	298949	593			0.197969	0	0
1787	C	[A]	302050	363			0.120035		0		0		C	[A, T]	298685	411	702		0.137092	0.234158	0
1788	G	[A, T]	301203	890	378		0.294243		0.124971		0		G	[A, T]	298838	360	501		0.120121	0.167168	0
1789	G	[A]	299136	3108			1.02831	0.974085	0		0		G	[A]	296271	3161			1.05567	0	0
1790							#DIV/0!		#DIV/0!		#DIV/0!		C	[T]	298724	753			0.251438	0	0
1791							#DIV/0!		#DIV/0!		#DIV/0!		A	[G]	299049	382			0.127575	0	0
1792							#DIV/0!		#DIV/0!		#DIV/0!								#DIV/0!	#DIV/0!	#DIV/0!
1794							#DIV/0!		#DIV/0!		#DIV/0!								#DIV/0!	#DIV/0!	#DIV/0!
1795							#DIV/0!		#DIV/0!		#DIV/0!								#DIV/0!	#DIV/0!	#DIV/0!
1796							#DIV/0!		#DIV/0!		#DIV/0!		T	[C]	298428	542			0.181289	0	0
1799							#DIV/0!		#DIV/0!		#DIV/0!								#DIV/0!	#DIV/0!	#DIV/0!
1800							#DIV/0!		#DIV/0!		#DIV/0!								#DIV/0!	#DIV/0!	#DIV/0!
1801							#DIV/0!		#DIV/0!		#DIV/0!		G	[A]	298583	485			0.16217	0	0
1802	G	[A]	301408	879			0.290783		0		0		G	[A]	298426	582			0.194644	0	0
1803							#DIV/0!		#DIV/0!		#DIV/0!								#DIV/0!	#DIV/0!	#DIV/0!
1804							#DIV/0!		#DIV/0!		#DIV/0!								#DIV/0!	#DIV/0!	#DIV/0!
1805							#DIV/0!		#DIV/0!		#DIV/0!								#DIV/0!	#DIV/0!	#DIV/0!
1806							#DIV/0!		#DIV/0!		#DIV/0!								#DIV/0!	#DIV/0!	#DIV/0!
1810							#DIV/0!		#DIV/0!		#DIV/0!								#DIV/0!	#DIV/0!	#DIV/0!
1811							#DIV/0!		#DIV/0!		#DIV/0!								#DIV/0!	#DIV/0!	#DIV/0!
1812	C	[T]	300530	620			0.205877		0		0		C	[T]	298581	520			0.173854	0	0
1813							#DIV/0!		#DIV/0!		#DIV/0!								#DIV/0!	#DIV/0!	#DIV/0!
1814							#DIV/0!		#DIV/0!		#DIV/0!								#DIV/0!	#DIV/0!	#DIV/0!
1815							#DIV/0!		#DIV/0!		#DIV/0!								#DIV/0!	#DIV/0!	#DIV/0!
1816							#DIV/0!		#DIV/0!		#DIV/0!								#DIV/0!	#DIV/0!	#DIV/0!
1817							#DIV/0!		#DIV/0!		#DIV/0!		T	[C]	297714	581			0.194774	0	0
1818							#DIV/0!		#DIV/0!		#DIV/0!								#DIV/0!	#DIV/0!	#DIV/0!
1819							#DIV/0!		#DIV/0!		#DIV/0!		G	[C]	298073	425			0.14238	0	0
1822	T	[C]	300864	920			0.304854		0		0		T	[C]	297802	810			0.271255	0	0
1823							#DIV/0!		#DIV/0!		#DIV/0!								#DIV/0!	#DIV/0!	#DIV/0!
1824	G	[A]	301055	697			0.230984		0		0		G	[A]	297264	1461			0.489079	0	0
1825							#DIV/0!		#DIV/0!		#DIV/0!								#DIV/0!	#DIV/0!	#DIV/0!
1827							#DIV/0!		#DIV/0!		#DIV/0!		G	[T]	302956	458			0.150949	0	0
1829							#DIV/0!		#DIV/0!		#DIV/0!								#DIV/0!	#DIV/0!	#DIV/0!
1830	C	[A, T]	300740	1527	795		0.503857		0.262323		0		C	[T]	298339	1203			0.401613	0	0
1831	G	[A]	298118	4780			1.57809	1.25237	0		0		G	[A]	295731	3774			1.26008	0	0
1832	C	[T]	301723	1352			0.446094		0		0		C	[T]	298821	777			0.259348	0	0
1833							#DIV/0!		#DIV/0!		#DIV/0!								#DIV/0!	#DIV/0!	#DIV/0!
1835							#DIV/0!		#DIV/0!		#DIV/0!								#DIV/0!	#DIV/0!	#DIV/0!
1836	C	[A]	301473	1423			0.469798		0		0								#DIV/0!	#DIV/0!	#DIV/0!
1837	G	[A]	302188	624			0.206068		0		0		G	[A]	299451	561			0.186993	0	0
1838							#DIV/0!		#DIV/0!		#DIV/0!		C	[T]	299537	535			0.178291	0	0
1839	C	[A, T]	301212	709	751		0.234247		0.248123		0		C	[T]	299372	652			0.217316	0	0
1840							#DIV/0!		#DIV/0!		#DIV/0!								#DIV/0!	#DIV/0!	#DIV/0!
1841	G	[A, C]	298764	2755	1052		0.91053		0.347687		0		G	[A]	296164	3410			1.13828	0	0
1842	C	[T]	300923	1549			0.512114		0		0		C	[T]	297937	1771			0.590908	0	0
1843							#DIV/0!		#DIV/0!		#DIV/0!		C	[T]	299014	465			0.15527	0	0
1844							#DIV/0!		#DIV/0!		#DIV/0!		A	[T]	298906	636			0.212324	0	0
1846							#DIV/0!		#DIV/0!		#DIV/0!								#DIV/0!	#DIV/0!	#DIV/0!
1847							#DIV/0!		#DIV/0!		#DIV/0!								#DIV/0!	#DIV/0!	#DIV/0!
1848							#DIV/0!		#DIV/0!		#DIV/0!								#DIV/0!	#DIV/0!	#DIV/0!
1849							#DIV/0!		#DIV/0!		#DIV/0!								#DIV/0!	#DIV/0!	#DIV/0!
1850	G	[A]	301080	1183			0.391381		0		0		G	[A]	298089	991			0.331349	0	0
1851	C	[T]	299635	2520			0.834009		0		0		C	[T]	295797	2815			0.942695	0	0
1852							#DIV/0!		#DIV/0!		#DIV/0!								#DIV/0!	#DIV/0!	#DIV/0!
1853							#DIV/0!		#DIV/0!		#DIV/0!								#DIV/0!	#DIV/0!	#DIV/0!
1854							#DIV/0!		#DIV/0!		#DIV/0!								#DIV/0!	#DIV/0!	#DIV/0!
1855							#DIV/0!		#DIV/0!		#DIV/0!		C	[G]	302886	363			0.119704	0	0
1856							#DIV/0!		#DIV/0!		#DIV/0!		T	[A, C]	297404	559	806		0.187101	0.269774	0
1857							#DIV/0!		#DIV/0!		#DIV/0!		G	[A]	298157	520			0.174101	0	0
1858							#DIV/0!		#DIV/0!		#DIV/0!								#DIV/0!	#DIV/0!	#DIV/0!
1859							#DIV/0!		#DIV/0!		#DIV/0!								#DIV/0!	#DIV/0!	#DIV/0!
1860	C	[T]	298880	2944			0.975403		0		0		C	[T]	294327	3964			1.3289	0	0
1861							#DIV/0!		#DIV/0!		#DIV/0!								#DIV/0!	#DIV/0!	#DIV/0!
1862							#DIV/0!		#DIV/0!		#DIV/0!								#DIV/0!	#DIV/0!	#DIV/0!
1863	T	[C]	301054	797			0.264038		0		0								#DIV/0!	#DIV/0!	#DIV/0!
1864							#DIV/0!		#DIV/0!		#DIV/0!								#DIV/0!	#DIV/0!	#DIV/0!
1865							#DIV/0!		#DIV/0!		#DIV/0!								#DIV/0!	#DIV/0!	#DIV/0!
1868	AC	[A]	301744	479			0.158492		0		0								#DIV/0!	#DIV/0!	#DIV/0!
1869	C	[A]	300844	1000			0.331297		0		0								#DIV/0!	#DIV/0!	#DIV/0!
1870							#DIV/0!		#DIV/0!		#DIV/0!								#DIV/0!	#DIV/0!	#DIV/0!
1871	G	[A]	301028	680			0.225383		0		0								#DIV/0!	#DIV/0!	#DIV/0!
1872	C	[T]	300675	1033			0.342384		0		0		C	[T]	297001	808			0.271315	0	0
1873							#DIV/0!		#DIV/0!		#DIV/0!								#DIV/0!	#DIV/0!	#DIV/0!
1874							#DIV/0!		#DIV/0!		#DIV/0!								#DIV/0!	#DIV/0!	#DIV/0!
1875							#DIV/0!		#DIV/0!		#DIV/0!								#DIV/0!	#DIV/0!	#DIV/0!
1876							#DIV/0!		#DIV/0!		#DIV/0!								#DIV/0!	#DIV/0!	#DIV/0!
1877	A	[G]	298476	3087			1.02367	not in LOF	0		0								#DIV/0!	#DIV/0!	#DIV/0!
1878							#DIV/0!		#DIV/0!		#DIV/0!								#DIV/0!	#DIV/0!	#DIV/0!
1879							#DIV/0!		#DIV/0!		#DIV/0!		G	[A]	297089	429			0.144193	0	0
1880							#DIV/0!		#DIV/0!		#DIV/0!		G	[A]	297050	417			0.140184	0	0
1881							#DIV/0!		#DIV/0!		#DIV/0!								#DIV/0!	#DIV/0!	#DIV/0!
1883							#DIV/0!		#DIV/0!		#DIV/0!								#DIV/0!	#DIV/0!	#DIV/0!
1884	C	[T]	300330	1046			0.347075		0		0		C	[T]	296176	872			0.293555	0	0
1885	A	[G]	300960	451			0.14963		0		0								#DIV/0!	#DIV/0!	#DIV/0!
1886							#DIV/0!		#DIV/0!		#DIV/0!								#DIV/0!	#DIV/0!	#DIV/0!
1887	T	[C]	300817	575			0.190781		0		0								#DIV/0!	#DIV/0!	#DIV/0!
1888	G	[T]	300579	602			0.19988		0		0								#DIV/0!	#DIV/0!	#DIV/0!
1889							#DIV/0!		#DIV/0!		#DIV/0!		G	[A]	296386	489			0.164716	0	0
1890	G	[A]	298430	2760			0.916365		0		0		G	[A]	293259	3443			1.16042	0	0
1891	C	[T]	299670	1540			0.511271		0		0		C	[T]	294374	2431			0.819056	0	0
1892							#DIV/0!		#DIV/0!		#DIV/0!								#DIV/0!	#DIV/0!	#DIV/0!
1893	A	[C, G]	299817	990	537		0.328528		0.178202		0								#DIV/0!	#DIV/0!	#DIV/0!
1894							#DIV/0!		#DIV/0!		#DIV/0!		G	[A]	296398	342			0.115252	0	0
1895	G	[C]	300344	924			0.306704		0		0								#DIV/0!	#DIV/0!	#DIV/0!
1897	C	[T]	300596	553			0.18363		0		0								#DIV/0!	#DIV/0!	#DIV/0!
1898							#DIV/0!		#DIV/0!		#DIV/0!								#DIV/0!	#DIV/0!	#DIV/0!
1899							#DIV/0!		#DIV/0!		#DIV/0!		T	[C]	295547	1001			0.337551	0	0
1900							#DIV/0!		#DIV/0!		#DIV/0!								#DIV/0!	#DIV/0!	#DIV/0!
1901	A	[G]	300367	569			0.189077		0		0		A	[G]	295839	411			0.138734	0	0
1902							#DIV/0!		#DIV/0!		#DIV/0!		A	[T]	295365	735			0.248227	0	0
1903							#DIV/0!		#DIV/0!		#DIV/0!								#DIV/0!	#DIV/0!	#DIV/0!
1904	G	[A]	300239	737			0.24487		0		0		G	[A]	295239	984			0.332182	0	0
1905							#DIV/0!		#DIV/0!		#DIV/0!								#DIV/0!	#DIV/0!	#DIV/0!
1907							#DIV/0!		#DIV/0!		#DIV/0!								#DIV/0!	#DIV/0!	#DIV/0!
1908	T	[C]	300199	923			0.30652		0		0								#DIV/0!	#DIV/0!	#DIV/0!
1909	C	[T]	300554	602			0.199896		0		0								#DIV/0!	#DIV/0!	#DIV/0!
1911	A	[G]	300418	686			0.227828		0		0								#DIV/0!	#DIV/0!	#DIV/0!
1912							#DIV/0!		#DIV/0!		#DIV/0!								#DIV/0!	#DIV/0!	#DIV/0!
1913							#DIV/0!		#DIV/0!		#DIV/0!								#DIV/0!	#DIV/0!	#DIV/0!
1914	G	[A]	300347	688			0.228545		0		0		G	[A]	295099	886			0.299339	0	0
1917							#DIV/0!		#DIV/0!		#DIV/0!								#DIV/0!	#DIV/0!	#DIV/0!
1918							#DIV/0!		#DIV/0!		#DIV/0!								#DIV/0!	#DIV/0!	#DIV/0!
1920	G	[A]	298936	1830			0.608446		0		0		G	[A]	293848	1529			0.517644	0	0
1921	C	[T]	299887	902			0.299878		0		0		C	[T]	294615	971			0.3285	0	0
1922							#DIV/0!		#DIV/0!		#DIV/0!								#DIV/0!	#DIV/0!	#DIV/0!
1923							#DIV/0!		#DIV/0!		#DIV/0!								#DIV/0!	#DIV/0!	#DIV/0!
1924							#DIV/0!		#DIV/0!		#DIV/0!								#DIV/0!	#DIV/0!	#DIV/0!
1925							#DIV/0!		#DIV/0!		#DIV/0!								#DIV/0!	#DIV/0!	#DIV/0!
1927	AT	[A]	300532	568			0.188642		0		0								#DIV/0!	#DIV/0!	#DIV/0!
1928	T	[A, C]	297904	620	2000		0.206306		0.665504		0		T	[A]	294777	439			0.148705	0	0
1930	C	[T]	300083	552			0.183611		0		0		C	[T]	294479	804			0.272281	0	0
1931	C	[A]	299702	903			0.300394		0		0		C	[T]	294636	613			0.207621	0	0
1932	G	[A]	299509	960			0.319501		0		0		G	[A]	294120	1026			0.347625	0	0
1933							#DIV/0!		#DIV/0!		#DIV/0!								#DIV/0!	#DIV/0!	#DIV/0!
1934							#DIV/0!		#DIV/0!		#DIV/0!								#DIV/0!	#DIV/0!	#DIV/0!
1936							#DIV/0!		#DIV/0!		#DIV/0!								#DIV/0!	#DIV/0!	#DIV/0!
1938	C	[T]	299067	1189			0.395995		0		0		C	[T]	293895	1165			0.394835	0	0
1939	G	[A]	298088	2108			0.702208		0		0		G	[A]	292586	2336			0.792074	0	0
1940							#DIV/0!		#DIV/0!		#DIV/0!								#DIV/0!	#DIV/0!	#DIV/0!
1942							#DIV/0!		#DIV/0!		#DIV/0!								#DIV/0!	#DIV/0!	#DIV/0!
1943							#DIV/0!		#DIV/0!		#DIV/0!								#DIV/0!	#DIV/0!	#DIV/0!
1944							#DIV/0!		#DIV/0!		#DIV/0!								#DIV/0!	#DIV/0!	#DIV/0!
1945							#DIV/0!		#DIV/0!		#DIV/0!								#DIV/0!	#DIV/0!	#DIV/0!
1946	G	[T]	298988	1138			0.379174		0		0								#DIV/0!	#DIV/0!	#DIV/0!
1947							#DIV/0!		#DIV/0!		#DIV/0!								#DIV/0!	#DIV/0!	#DIV/0!
1948							#DIV/0!		#DIV/0!		#DIV/0!		A	[G]	293871	501			0.170193	0	0
1951	G	[A]	296756	2926			0.976368		0		0		G	[A]	293817	645			0.219044	0	0
1952	TG	[T, CG]	286804	3144	572		1.0822	0.876848	0.196888		0		TG	[T, CG]	280276	3512	771		1.23419	0.270946	0
1953	G	[T]	299145	561			0.187183		0		0								#DIV/0!	#DIV/0!	#DIV/0!
1954							#DIV/0!		#DIV/0!		#DIV/0!								#DIV/0!	#DIV/0!	#DIV/0!
1955							#DIV/0!		#DIV/0!		#DIV/0!								#DIV/0!	#DIV/0!	#DIV/0!
1957							#DIV/0!		#DIV/0!		#DIV/0!		G	[A]	293604	581			0.197495	0	0
1958	C	[T]	298433	934			0.311992		0		0		C	[T]	292906	1244			0.422913	0	0
1960							#DIV/0!		#DIV/0!		#DIV/0!								#DIV/0!	#DIV/0!	#DIV/0!
1961	T	[A, C]	298471	668	578		0.222877		0.192849		0		T	[C]	293292	806			0.274058	0	0
1962							#DIV/0!		#DIV/0!		#DIV/0!								#DIV/0!	#DIV/0!	#DIV/0!
1963							#DIV/0!		#DIV/0!		#DIV/0!								#DIV/0!	#DIV/0!	#DIV/0!
1964							#DIV/0!		#DIV/0!		#DIV/0!		T	[A]	293068	902			0.306834	0	0
1965	C	[T]	298796	914			0.304961		0		0								#DIV/0!	#DIV/0!	#DIV/0!
1967							#DIV/0!		#DIV/0!		#DIV/0!		T	[C]	293464	483			0.164315	0	0
1968							#DIV/0!		#DIV/0!		#DIV/0!								#DIV/0!	#DIV/0!	#DIV/0!
1969							#DIV/0!		#DIV/0!		#DIV/0!		C	[T]	293178	873			0.296887	0	0
1970	T	[A]	298972	661			0.220603		0		0		T	[C]	293653	434			0.147575	0	0
1971							#DIV/0!		#DIV/0!		#DIV/0!								#DIV/0!	#DIV/0!	#DIV/0!
1972	C	[T]	297704	1774			0.592364		0		0		C	[T]	292938	1067			0.362919	0	0
1973	T	[A, C]	291747	6980	633		2.33164	not in LOF	0.211451		0		T	[C]	293072	863			0.293602	0	0
1974							#DIV/0!		#DIV/0!		#DIV/0!								#DIV/0!	#DIV/0!	#DIV/0!
1975							#DIV/0!		#DIV/0!		#DIV/0!								#DIV/0!	#DIV/0!	#DIV/0!
1976							#DIV/0!		#DIV/0!		#DIV/0!								#DIV/0!	#DIV/0!	#DIV/0!
1977							#DIV/0!		#DIV/0!		#DIV/0!								#DIV/0!	#DIV/0!	#DIV/0!
1978	G	[A]	298773	744			0.2484		0		0		G	[A]	293109	685			0.233157	0	0
1980							#DIV/0!		#DIV/0!		#DIV/0!								#DIV/0!	#DIV/0!	#DIV/0!
1981	G	[A]	298560	764			0.255242		0		0		G	[A]	292149	1066			0.363556	0	0
1982	C	[T]	298209	1158			0.386816		0		0		C	[T]	292938	923			0.314094	0	0
1983	C	[A]	302081	1182			0.389761		0		0								#DIV/0!	#DIV/0!	#DIV/0!
1984							#DIV/0!		#DIV/0!		#DIV/0!		C	[A]	293301	618			0.210262	0	0
1985	TG	[T, CG]	288991	1425	1182		0.488686		0.405353		0		TG	[T, CG]	284419	670	904		0.234271	0.316092	0
1986							#DIV/0!		#DIV/0!		#DIV/0!								#DIV/0!	#DIV/0!	#DIV/0!
1987							#DIV/0!		#DIV/0!		#DIV/0!		G	[A]	293112	912			0.310179	0	0
1988	G	[A]	298298	1028			0.343438		0		0								#DIV/0!	#DIV/0!	#DIV/0!
1990							#DIV/0!		#DIV/0!		#DIV/0!								#DIV/0!	#DIV/0!	#DIV/0!
1991	T	[A]	298545	626			0.209245		0		0								#DIV/0!	#DIV/0!	#DIV/0!
1992	C	[T]	298359	887			0.296412		0		0								#DIV/0!	#DIV/0!	#DIV/0!
1993							#DIV/0!		#DIV/0!		#DIV/0!								#DIV/0!	#DIV/0!	#DIV/0!
1994	G	[A]	293999	5051			1.68902	1.06212	0		0		G	[A]	289245	4674			1.59023	0	0
1995	C	[A, T]	297237	752	1205		0.251342		0.402749		0		C	[T]	293254	888			0.301895	0	0
1996	C	[A]	298197	1091			0.364532		0		0								#DIV/0!	#DIV/0!	#DIV/0!
1997							#DIV/0!		#DIV/0!		#DIV/0!								#DIV/0!	#DIV/0!	#DIV/0!
1998							#DIV/0!		#DIV/0!		#DIV/0!								#DIV/0!	#DIV/0!	#DIV/0!
2000							#DIV/0!		#DIV/0!		#DIV/0!								#DIV/0!	#DIV/0!	#DIV/0!
2002							#DIV/0!		#DIV/0!		#DIV/0!								#DIV/0!	#DIV/0!	#DIV/0!
2004							#DIV/0!		#DIV/0!		#DIV/0!								#DIV/0!	#DIV/0!	#DIV/0!
2005	C	[T]	296787	2391			0.79919		0		0		C	[T]	291622	2862			0.971869	0	0
2006							#DIV/0!		#DIV/0!		#DIV/0!		G	[A]	293462	887			0.301343	0	0
2007							#DIV/0!		#DIV/0!		#DIV/0!								#DIV/0!	#DIV/0!	#DIV/0!
2008							#DIV/0!		#DIV/0!		#DIV/0!								#DIV/0!	#DIV/0!	#DIV/0!
2009							#DIV/0!		#DIV/0!		#DIV/0!								#DIV/0!	#DIV/0!	#DIV/0!
2010							#DIV/0!		#DIV/0!		#DIV/0!								#DIV/0!	#DIV/0!	#DIV/0!
2011	C	[T]	297966	1242			0.415096		0		0		C	[T]	293885	863			0.292792	0	0
2012	G	[A]	295726	3446			1.15185	1.07251	0		0		G	[A]	291720	3167			1.07397	0	0
2013							#DIV/0!		#DIV/0!		#DIV/0!								#DIV/0!	#DIV/0!	#DIV/0!
2014							#DIV/0!		#DIV/0!		#DIV/0!								#DIV/0!	#DIV/0!	#DIV/0!
2015							#DIV/0!		#DIV/0!		#DIV/0!								#DIV/0!	#DIV/0!	#DIV/0!
2018	T	[A]	298507	769			0.256953		0		0								#DIV/0!	#DIV/0!	#DIV/0!
2020							#DIV/0!		#DIV/0!		#DIV/0!								#DIV/0!	#DIV/0!	#DIV/0!
2022							#DIV/0!		#DIV/0!		#DIV/0!								#DIV/0!	#DIV/0!	#DIV/0!
2023							#DIV/0!		#DIV/0!		#DIV/0!		C	[T]	295401	431			0.145691	0	0
2024	G	[A]	299201	509			0.169831		0		0								#DIV/0!	#DIV/0!	#DIV/0!
2026							#DIV/0!		#DIV/0!		#DIV/0!								#DIV/0!	#DIV/0!	#DIV/0!
2027							#DIV/0!		#DIV/0!		#DIV/0!								#DIV/0!	#DIV/0!	#DIV/0!
2028							#DIV/0!		#DIV/0!		#DIV/0!								#DIV/0!	#DIV/0!	#DIV/0!
2029	C	[T]	297552	1987			0.663353		0		0		C	[T]	294807	1363			0.460209	0	0
2030	G	[A]	295230	4222			1.40991	0.854308	0		0		G	[A]	291172	4886			1.65035	0	0
2031							#DIV/0!		#DIV/0!		#DIV/0!								#DIV/0!	#DIV/0!	#DIV/0!
2032	A	[G]	299182	575			0.191822		0		0		A	[G]	295970	511			0.172355	0	0
2033	C	[T]	296963	2816			0.939359		0		0		C	[T]	294300	2236			0.75404	0	0
2034							#DIV/0!		#DIV/0!		#DIV/0!								#DIV/0!	#DIV/0!	#DIV/0!
2035	C	[T]	298818	1217			0.405619		0		0								#DIV/0!	#DIV/0!	#DIV/0!
2036							#DIV/0!		#DIV/0!		#DIV/0!								#DIV/0!	#DIV/0!	#DIV/0!
2037	G	[A]	299026	818			0.272809		0		0								#DIV/0!	#DIV/0!	#DIV/0!
2038	C	[T]	298754	1366			0.455151		0		0		C	[T]	295080	1701			0.57315	0	0
2039							#DIV/0!		#DIV/0!		#DIV/0!		G	[A]	296643	573			0.192789	0	0
2040	GA	[G]	300370	605			0.201013		0		0								#DIV/0!	#DIV/0!	#DIV/0!
2041							#DIV/0!		#DIV/0!		#DIV/0!								#DIV/0!	#DIV/0!	#DIV/0!
2042	G	[T]	299182	1253			0.417062		0		0								#DIV/0!	#DIV/0!	#DIV/0!
2043							#DIV/0!		#DIV/0!		#DIV/0!		G	[A]	297111	655			0.219971	0	0
2044							#DIV/0!		#DIV/0!		#DIV/0!								#DIV/0!	#DIV/0!	#DIV/0!
2045							#DIV/0!		#DIV/0!		#DIV/0!								#DIV/0!	#DIV/0!	#DIV/0!
2046	G	[A]	299562	1010			0.336026		0		0		G	[A]	296378	1262			0.424002	0	0
2047							#DIV/0!		#DIV/0!		#DIV/0!		C	[T]	296845	664			0.223187	0	0
2049							#DIV/0!		#DIV/0!		#DIV/0!		G	[A]	296761	700			0.235325	0	0
2050	C	[T]	299821	835			0.277726		0		0		C	[T]	296046	1297			0.436197	0	0
2051	A	[T]	308701	593			0.191727		0		0								#DIV/0!	#DIV/0!	#DIV/0!
2052							#DIV/0!		#DIV/0!		#DIV/0!		G	[T]	296876	468			0.157393	0	0
2053							#DIV/0!		#DIV/0!		#DIV/0!								#DIV/0!	#DIV/0!	#DIV/0!
2054							#DIV/0!		#DIV/0!		#DIV/0!								#DIV/0!	#DIV/0!	#DIV/0!
2055							#DIV/0!		#DIV/0!		#DIV/0!								#DIV/0!	#DIV/0!	#DIV/0!
2056							#DIV/0!		#DIV/0!		#DIV/0!								#DIV/0!	#DIV/0!	#DIV/0!
2057							#DIV/0!		#DIV/0!		#DIV/0!								#DIV/0!	#DIV/0!	#DIV/0!
2058							#DIV/0!		#DIV/0!		#DIV/0!								#DIV/0!	#DIV/0!	#DIV/0!
2059							#DIV/0!		#DIV/0!		#DIV/0!								#DIV/0!	#DIV/0!	#DIV/0!
2060							#DIV/0!		#DIV/0!		#DIV/0!								#DIV/0!	#DIV/0!	#DIV/0!
2061							#DIV/0!		#DIV/0!		#DIV/0!								#DIV/0!	#DIV/0!	#DIV/0!
2062	C	[T]	301108	630			0.20879		0		0								#DIV/0!	#DIV/0!	#DIV/0!
2063							#DIV/0!		#DIV/0!		#DIV/0!		T	[C]	296121	484			0.16318	0	0
2064	T	[C]	301247	556			0.184226		0		0								#DIV/0!	#DIV/0!	#DIV/0!
2065	G	[C, T]	300367	529	737		0.175379		0.244337		0								#DIV/0!	#DIV/0!	#DIV/0!
2067							#DIV/0!		#DIV/0!		#DIV/0!								#DIV/0!	#DIV/0!	#DIV/0!
2068							#DIV/0!		#DIV/0!		#DIV/0!								#DIV/0!	#DIV/0!	#DIV/0!
2069							#DIV/0!		#DIV/0!		#DIV/0!								#DIV/0!	#DIV/0!	#DIV/0!
2070							#DIV/0!		#DIV/0!		#DIV/0!								#DIV/0!	#DIV/0!	#DIV/0!
2071							#DIV/0!		#DIV/0!		#DIV/0!		C	[T]	299584	551			0.183584	0	0
2073	T	[C]	301348	494			0.163662		0		0		T	[A, C]	299360	378	554		0.125877	0.184487	0
2075							#DIV/0!		#DIV/0!		#DIV/0!								#DIV/0!	#DIV/0!	#DIV/0!
2076							#DIV/0!		#DIV/0!		#DIV/0!								#DIV/0!	#DIV/0!	#DIV/0!
2077	A	[G]	300699	901			0.29874		0		0		A	[G]	299429	685			0.228247	0	0
2078							#DIV/0!		#DIV/0!		#DIV/0!								#DIV/0!	#DIV/0!	#DIV/0!
2079							#DIV/0!		#DIV/0!		#DIV/0!								#DIV/0!	#DIV/0!	#DIV/0!
2080	C	[T]	299686	1490			0.494727		0		0		C	[T]	299484	655			0.218232	0	0
2081							#DIV/0!		#DIV/0!		#DIV/0!								#DIV/0!	#DIV/0!	#DIV/0!
2082	C	[T]	300261	787			0.26142		0		0								#DIV/0!	#DIV/0!	#DIV/0!
2083	A	[T]	300224	688			0.228638		0		0		A	[T]	299322	698			0.232651	0	0
2084							#DIV/0!		#DIV/0!		#DIV/0!								#DIV/0!	#DIV/0!	#DIV/0!
2086							#DIV/0!		#DIV/0!		#DIV/0!								#DIV/0!	#DIV/0!	#DIV/0!
2087							#DIV/0!		#DIV/0!		#DIV/0!		G	[A]	300032	433			0.14411	0	0
2088							#DIV/0!		#DIV/0!		#DIV/0!								#DIV/0!	#DIV/0!	#DIV/0!
2089							#DIV/0!		#DIV/0!		#DIV/0!								#DIV/0!	#DIV/0!	#DIV/0!
2090							#DIV/0!		#DIV/0!		#DIV/0!								#DIV/0!	#DIV/0!	#DIV/0!
2091							#DIV/0!		#DIV/0!		#DIV/0!								#DIV/0!	#DIV/0!	#DIV/0!
2092							#DIV/0!		#DIV/0!		#DIV/0!		G	[A]	300163	372			0.123779	0	0
2093	C	[T]	299586	829			0.275952		0		0								#DIV/0!	#DIV/0!	#DIV/0!
2094	T	[A]	299258	828			0.275921		0		0								#DIV/0!	#DIV/0!	#DIV/0!
2095							#DIV/0!		#DIV/0!		#DIV/0!		C	[T]	300444	480			0.159509	0	0
2096							#DIV/0!		#DIV/0!		#DIV/0!		C	[T]	300497	347			0.115342	0	0
2097	C	[T]	303337	436			0.143528		0		0								#DIV/0!	#DIV/0!	#DIV/0!
2098							#DIV/0!		#DIV/0!		#DIV/0!		A	[C]	300304	494			0.16423	0	0
2099	A	[G]	303453	343			0.112905		0		0								#DIV/0!	#DIV/0!	#DIV/0!
2100							#DIV/0!		#DIV/0!		#DIV/0!								#DIV/0!	#DIV/0!	#DIV/0!
2101							#DIV/0!		#DIV/0!		#DIV/0!								#DIV/0!	#DIV/0!	#DIV/0!
2102	A	[G]	303366	388			0.127735		0		0								#DIV/0!	#DIV/0!	#DIV/0!
2103							#DIV/0!		#DIV/0!		#DIV/0!		A	[G]	299915	421			0.140176	0	0
2104	G	[A]	303291	537			0.176745		0		0		G	[A]	299898	388			0.12921	0	0
2105							#DIV/0!		#DIV/0!		#DIV/0!								#DIV/0!	#DIV/0!	#DIV/0!
2106							#DIV/0!		#DIV/0!		#DIV/0!								#DIV/0!	#DIV/0!	#DIV/0!
2107	C	[A]	303053	639			0.210411		0		0								#DIV/0!	#DIV/0!	#DIV/0!
2108	T	[G]	301947	1874			0.616811		0		0								#DIV/0!	#DIV/0!	#DIV/0!
2109							#DIV/0!		#DIV/0!		#DIV/0!								#DIV/0!	#DIV/0!	#DIV/0!
2110	T	[C]	303341	415			0.136623		0		0		T	[A]	299394	402			0.134091	0	0
2111	T	[C]	303424	313			0.10305		0		0		T	[C]	299086	732			0.244148	0	0
2113	A	[G]	303030	634			0.208783		0		0		A	[G]	298754	966			0.322301	0	0
2114							#DIV/0!		#DIV/0!		#DIV/0!		G	[A]	299084	536			0.178893	0	0
2116							#DIV/0!		#DIV/0!		#DIV/0!		A	[T]	298993	381			0.127266	0	0
2119	T	[C]	303248	357			0.117587		0		0								#DIV/0!	#DIV/0!	#DIV/0!
2120	T	[C]	302963	681			0.224276		0		0		T	[C]	298429	663			0.221671	0	0
2121							#DIV/0!		#DIV/0!		#DIV/0!								#DIV/0!	#DIV/0!	#DIV/0!
2122	A	[G]	302793	928			0.305544		0		0		A	[G]	298441	567			0.189627	0	0
2123	A	[C, G, T]	302840	344	292	391	0.113207		0.0960947		0.128675		A	[T]	298460	538			0.179934	0	0
2124							#DIV/0!		#DIV/0!		#DIV/0!								#DIV/0!	#DIV/0!	#DIV/0!
2125							#DIV/0!		#DIV/0!		#DIV/0!								#DIV/0!	#DIV/0!	#DIV/0!
2126							#DIV/0!		#DIV/0!		#DIV/0!								#DIV/0!	#DIV/0!	#DIV/0!
2128							#DIV/0!		#DIV/0!		#DIV/0!								#DIV/0!	#DIV/0!	#DIV/0!
2129							#DIV/0!		#DIV/0!		#DIV/0!								#DIV/0!	#DIV/0!	#DIV/0!
2130							#DIV/0!		#DIV/0!		#DIV/0!		T	[C]	297915	511			0.171232	0	0
2131							#DIV/0!		#DIV/0!		#DIV/0!								#DIV/0!	#DIV/0!	#DIV/0!
2132							#DIV/0!		#DIV/0!		#DIV/0!		A	[G]	298161	317			0.106205	0	0
2133							#DIV/0!		#DIV/0!		#DIV/0!								#DIV/0!	#DIV/0!	#DIV/0!
2136							#DIV/0!		#DIV/0!		#DIV/0!		CA	[C]	288688	573			0.198091	0	0
2138	A	[G]	302768	457			0.150713		0		0								#DIV/0!	#DIV/0!	#DIV/0!
2139							#DIV/0!		#DIV/0!		#DIV/0!		A	[G]	297859	316			0.105978	0	0
2140							#DIV/0!		#DIV/0!		#DIV/0!								#DIV/0!	#DIV/0!	#DIV/0!
2141	A	[G]	302653	355			0.117159		0		0		A	[G]	297565	584			0.195875	0	0
2143							#DIV/0!		#DIV/0!		#DIV/0!								#DIV/0!	#DIV/0!	#DIV/0!
2146							#DIV/0!		#DIV/0!		#DIV/0!								#DIV/0!	#DIV/0!	#DIV/0!
2147							#DIV/0!		#DIV/0!		#DIV/0!		A	[T]	297376	440			0.147742	0	0
2151							#DIV/0!		#DIV/0!		#DIV/0!		G	[C]	297033	272			0.0914885	0	0
2152	C	[T]	300280	2069			0.684309		0		0		C	[T]	296161	1375			0.462129	0	0
2153	T	[C]	301828	450			0.14887		0		0								#DIV/0!	#DIV/0!	#DIV/0!
2154							#DIV/0!		#DIV/0!		#DIV/0!		G	[T]	296822	580			0.195022	0	0
2155							#DIV/0!		#DIV/0!		#DIV/0!								#DIV/0!	#DIV/0!	#DIV/0!
2156	G	[A]	301210	961			0.318032		0		0		G	[A]	296719	652			0.219255	0	0
2158							#DIV/0!		#DIV/0!		#DIV/0!								#DIV/0!	#DIV/0!	#DIV/0!
2159	C	[T]	301542	422			0.139752		0		0								#DIV/0!	#DIV/0!	#DIV/0!
2160	C	[T]	301591	433			0.143366		0		0		C	[T]	296782	474			0.159459	0	0
2161	G	[A]	301473	488			0.16161		0		0		G	[A, T]	296098	682	563		0.229365	0.189344	0
2162	G	[A]	300714	1291			0.427476		0		0		G	[A]	295856	1445			0.486039	0	0
2163	T	[C]	301596	387			0.128153		0		0								#DIV/0!	#DIV/0!	#DIV/0!
2164							#DIV/0!		#DIV/0!		#DIV/0!								#DIV/0!	#DIV/0!	#DIV/0!
2165	C	[T]	301149	754			0.249749		0		0		C	[T]	295839	1397			0.469997	0	0
2166	G	[T]	301458	413			0.136813		0		0		G	[A]	296440	820			0.275853	0	0
2167							#DIV/0!		#DIV/0!		#DIV/0!								#DIV/0!	#DIV/0!	#DIV/0!
2169							#DIV/0!		#DIV/0!		#DIV/0!								#DIV/0!	#DIV/0!	#DIV/0!
2170							#DIV/0!		#DIV/0!		#DIV/0!		G	[A]	296546	658			0.221397	0	0
2171	G	[A]	295507	6027			1.99878	0.910949	0		0		G	[A, C]	290184	6522	536		2.19417	0.180324	0
2172	C	[T]	299536	2053			0.680728		0		0		C	[T]	295605	1785			0.600222	0	0
2173							#DIV/0!		#DIV/0!		#DIV/0!								#DIV/0!	#DIV/0!	#DIV/0!
2174	C	[T]	300826	893			0.295971		0		0		C	[T]	297034	421			0.141534	0	0
2175							#DIV/0!		#DIV/0!		#DIV/0!								#DIV/0!	#DIV/0!	#DIV/0!
2176	G	[A]	300544	1122			0.371935		0		0		G	[A]	296567	740			0.248901	0	0
2177	T	[C]	300705	874			0.289808		0		0		T	[C]	296416	825			0.277553	0	0
2178	G	[A]	300838	918			0.304219		0		0		G	[A]	296349	1171			0.393587	0	0
2179	T	[C]	300697	1026			0.340047		0		0		T	[C]	297193	332			0.111587	0	0
2180							#DIV/0!		#DIV/0!		#DIV/0!								#DIV/0!	#DIV/0!	#DIV/0!
2182							#DIV/0!		#DIV/0!		#DIV/0!								#DIV/0!	#DIV/0!	#DIV/0!
2183							#DIV/0!		#DIV/0!		#DIV/0!		A	[G, T]	297085	353	429		0.118509	0.144024	0
2184							#DIV/0!		#DIV/0!		#DIV/0!								#DIV/0!	#DIV/0!	#DIV/0!
2187							#DIV/0!		#DIV/0!		#DIV/0!								#DIV/0!	#DIV/0!	#DIV/0!
2189							#DIV/0!		#DIV/0!		#DIV/0!								#DIV/0!	#DIV/0!	#DIV/0!
2190							#DIV/0!		#DIV/0!		#DIV/0!								#DIV/0!	#DIV/0!	#DIV/0!
2191	T	[C]	300217	1901			0.629224		0		0		T	[C]	297364	767			0.257269	0	0
2192							#DIV/0!		#DIV/0!		#DIV/0!								#DIV/0!	#DIV/0!	#DIV/0!
2193	G	[A]	302030	329			0.108811		0		0								#DIV/0!	#DIV/0!	#DIV/0!
2194							#DIV/0!		#DIV/0!		#DIV/0!								#DIV/0!	#DIV/0!	#DIV/0!
2195	T	[A]	301384	690			0.228421		0		0								#DIV/0!	#DIV/0!	#DIV/0!
2196	C	[T]	302059	303			0.100211		0		0		C	[T]	297903	657			0.220056	0	0
2197							#DIV/0!		#DIV/0!		#DIV/0!								#DIV/0!	#DIV/0!	#DIV/0!
2198							#DIV/0!		#DIV/0!		#DIV/0!								#DIV/0!	#DIV/0!	#DIV/0!
2200							#DIV/0!		#DIV/0!		#DIV/0!								#DIV/0!	#DIV/0!	#DIV/0!
2201							#DIV/0!		#DIV/0!		#DIV/0!								#DIV/0!	#DIV/0!	#DIV/0!
2202	A	[G]	302494	320			0.105675		0		0								#DIV/0!	#DIV/0!	#DIV/0!
2203							#DIV/0!		#DIV/0!		#DIV/0!								#DIV/0!	#DIV/0!	#DIV/0!
2204	G	[A]	302533	385			0.127097		0		0								#DIV/0!	#DIV/0!	#DIV/0!
2205	T	[C]	301883	922			0.304486		0		0		T	[C]	298812	692			0.231049	0	0
2206	G	[A, T]	299855	342	2820		0.112865		0.930641		0								#DIV/0!	#DIV/0!	#DIV/0!
2207							#DIV/0!		#DIV/0!		#DIV/0!								#DIV/0!	#DIV/0!	#DIV/0!
2208							#DIV/0!		#DIV/0!		#DIV/0!								#DIV/0!	#DIV/0!	#DIV/0!
2210							#DIV/0!		#DIV/0!		#DIV/0!								#DIV/0!	#DIV/0!	#DIV/0!
2211							#DIV/0!		#DIV/0!		#DIV/0!								#DIV/0!	#DIV/0!	#DIV/0!
2213							#DIV/0!		#DIV/0!		#DIV/0!		T	[C]	299775	334			0.111293	0	0
2214	T	[C]	302557	715			0.235762		0		0		T	[C]	299791	541			0.180134	0	0
2215	A	[G]	302766	514			0.16948		0		0		A	[G]	300032	459			0.15275	0	0
2218							#DIV/0!		#DIV/0!		#DIV/0!								#DIV/0!	#DIV/0!	#DIV/0!
2220							#DIV/0!		#DIV/0!		#DIV/0!								#DIV/0!	#DIV/0!	#DIV/0!
2221							#DIV/0!		#DIV/0!		#DIV/0!								#DIV/0!	#DIV/0!	#DIV/0!
2222							#DIV/0!		#DIV/0!		#DIV/0!		C	[T]	299930	345			0.114895	0	0
2223	C	[T]	300651	2283			0.75363		0		0		C	[T]	299218	1038			0.345705	0	0
2224							#DIV/0!		#DIV/0!		#DIV/0!								#DIV/0!	#DIV/0!	#DIV/0!
2226							#DIV/0!		#DIV/0!		#DIV/0!		C	[T]	299368	859			0.286117	0	0
2227							#DIV/0!		#DIV/0!		#DIV/0!		G	[A]	299625	632			0.210486	0	0
2228							#DIV/0!		#DIV/0!		#DIV/0!		C	[A]	299908	433			0.144169	0	0
2229							#DIV/0!		#DIV/0!		#DIV/0!								#DIV/0!	#DIV/0!	#DIV/0!
2230							#DIV/0!		#DIV/0!		#DIV/0!								#DIV/0!	#DIV/0!	#DIV/0!
2231							#DIV/0!		#DIV/0!		#DIV/0!								#DIV/0!	#DIV/0!	#DIV/0!
2233							#DIV/0!		#DIV/0!		#DIV/0!								#DIV/0!	#DIV/0!	#DIV/0!
2234							#DIV/0!		#DIV/0!		#DIV/0!		A	[T]	299849	441			0.146858	0	0
2235							#DIV/0!		#DIV/0!		#DIV/0!		G	[T]	299797	423			0.140897	0	0
2236							#DIV/0!		#DIV/0!		#DIV/0!		G	[A]	299811	563			0.187433	0	0
2237							#DIV/0!		#DIV/0!		#DIV/0!		A	[G]	300022	352			0.117187	0	0
2238							#DIV/0!		#DIV/0!		#DIV/0!								#DIV/0!	#DIV/0!	#DIV/0!
2240							#DIV/0!		#DIV/0!		#DIV/0!								#DIV/0!	#DIV/0!	#DIV/0!
2241							#DIV/0!		#DIV/0!		#DIV/0!								#DIV/0!	#DIV/0!	#DIV/0!
2242							#DIV/0!		#DIV/0!		#DIV/0!								#DIV/0!	#DIV/0!	#DIV/0!
2243							#DIV/0!		#DIV/0!		#DIV/0!								#DIV/0!	#DIV/0!	#DIV/0!
2244	A	[G]	304119	406			0.133322		0		0								#DIV/0!	#DIV/0!	#DIV/0!
2245							#DIV/0!		#DIV/0!		#DIV/0!								#DIV/0!	#DIV/0!	#DIV/0!
2246							#DIV/0!		#DIV/0!		#DIV/0!								#DIV/0!	#DIV/0!	#DIV/0!
2248							#DIV/0!		#DIV/0!		#DIV/0!								#DIV/0!	#DIV/0!	#DIV/0!
2249							#DIV/0!		#DIV/0!		#DIV/0!								#DIV/0!	#DIV/0!	#DIV/0!
2252							#DIV/0!		#DIV/0!		#DIV/0!								#DIV/0!	#DIV/0!	#DIV/0!
2254							#DIV/0!		#DIV/0!		#DIV/0!		T	[A]	300453	501			0.166471	0	0
2255							#DIV/0!		#DIV/0!		#DIV/0!								#DIV/0!	#DIV/0!	#DIV/0!
2256							#DIV/0!		#DIV/0!		#DIV/0!								#DIV/0!	#DIV/0!	#DIV/0!
2257							#DIV/0!		#DIV/0!		#DIV/0!								#DIV/0!	#DIV/0!	#DIV/0!
2258							#DIV/0!		#DIV/0!		#DIV/0!								#DIV/0!	#DIV/0!	#DIV/0!
2259	G	[A]	303771	767			0.251857		0		0		G	[A]	300554	785			0.260504	0	0
2262							#DIV/0!		#DIV/0!		#DIV/0!								#DIV/0!	#DIV/0!	#DIV/0!
2263							#DIV/0!		#DIV/0!		#DIV/0!								#DIV/0!	#DIV/0!	#DIV/0!
2264	C	[G, T]	301873	480	2483		0.157462		0.814536		0		C	[T]	300119	1623			0.537877	0	0
2265							#DIV/0!		#DIV/0!		#DIV/0!								#DIV/0!	#DIV/0!	#DIV/0!
2266	A	[G]	304790	323			0.105862		0		0								#DIV/0!	#DIV/0!	#DIV/0!
2267							#DIV/0!		#DIV/0!		#DIV/0!								#DIV/0!	#DIV/0!	#DIV/0!
2268							#DIV/0!		#DIV/0!		#DIV/0!								#DIV/0!	#DIV/0!	#DIV/0!
2269							#DIV/0!		#DIV/0!		#DIV/0!								#DIV/0!	#DIV/0!	#DIV/0!
2270							#DIV/0!		#DIV/0!		#DIV/0!		A	[AT]	302757	585			0.192852	0	0
2271							#DIV/0!		#DIV/0!		#DIV/0!		G	[A, T]	301024	385	426		0.127553	0.141137	0
2272	G	[A]	304577	568			0.186141		0		0		G	[GCTCTGTGC]	305494	590			0.192758	0	0
2273							#DIV/0!		#DIV/0!		#DIV/0!		A	[AG]	305913	590			0.192494	0	0
2278							#DIV/0!		#DIV/0!		#DIV/0!								#DIV/0!	#DIV/0!	#DIV/0!
2279							#DIV/0!		#DIV/0!		#DIV/0!								#DIV/0!	#DIV/0!	#DIV/0!
2280	C	[A, T]	302851	1411	479		0.463016		0.157183		0		C	[T]	300231	553			0.183853	0	0
2281	G	[A, T]	303879	466	360		0.152935		0.118147		0								#DIV/0!	#DIV/0!	#DIV/0!
2282							#DIV/0!		#DIV/0!		#DIV/0!								#DIV/0!	#DIV/0!	#DIV/0!
2283							#DIV/0!		#DIV/0!		#DIV/0!								#DIV/0!	#DIV/0!	#DIV/0!
2286							#DIV/0!		#DIV/0!		#DIV/0!								#DIV/0!	#DIV/0!	#DIV/0!
2287							#DIV/0!		#DIV/0!		#DIV/0!								#DIV/0!	#DIV/0!	#DIV/0!
2288	C	[T]	303035	1069			0.351524		0		0								#DIV/0!	#DIV/0!	#DIV/0!
2290							#DIV/0!		#DIV/0!		#DIV/0!								#DIV/0!	#DIV/0!	#DIV/0!
2291	A	[G]	303495	544			0.178924		0		0								#DIV/0!	#DIV/0!	#DIV/0!
2292	C	[G, T]	301441	303	2203		0.0996884		0.724797		0		C	[T]	298807	1254			0.417915	0	0
2293							#DIV/0!		#DIV/0!		#DIV/0!		G	[A]	299459	554			0.184659	0	0
2294	T	[C]	303159	657			0.216249		0		0		T	[C]	299276	568			0.189432	0	0
2295							#DIV/0!		#DIV/0!		#DIV/0!								#DIV/0!	#DIV/0!	#DIV/0!
2296							#DIV/0!		#DIV/0!		#DIV/0!		A	[G]	299221	566			0.188801	0	0
2299	G	[A]	300509	2573			0.848945		0		0		G	[A]	296799	2614			0.873042	0	0
2300	C	[T]	300504	2773			0.914346		0		0		C	[T]	297953	1416			0.472995	0	0
2301							#DIV/0!		#DIV/0!		#DIV/0!								#DIV/0!	#DIV/0!	#DIV/0!
2302							#DIV/0!		#DIV/0!		#DIV/0!								#DIV/0!	#DIV/0!	#DIV/0!
2303	G	[T]	299565	3598			1.18682	not in LOF	0		0								#DIV/0!	#DIV/0!	#DIV/0!
2304	C	[T]	302039	1224			0.40361		0		0		C	[T]	297467	1752			0.585524	0	0
2305	G	[A]	300954	2257			0.744366		0		0		G	[A]	296878	2364			0.789996	0	0
2306	T	[C]	302747	504			0.166199		0		0		T	[C]	298738	565			0.188772	0	0
2307	G	[A]	302707	455			0.150085		0		0								#DIV/0!	#DIV/0!	#DIV/0!
2308	G	[A]	301808	1075			0.354923		0		0		G	[A]	298111	1131			0.377955	0	0
2309							#DIV/0!		#DIV/0!		#DIV/0!								#DIV/0!	#DIV/0!	#DIV/0!
2310	C	[A]	302516	408			0.134687		0		0								#DIV/0!	#DIV/0!	#DIV/0!
2311	A	[G]	302601	374			0.123443		0		0								#DIV/0!	#DIV/0!	#DIV/0!
2312	AC	[A]	294011	462			0.15689		0		0		AC	[A, TC]	286878	942	413		0.326819	0.143287	0
2313							#DIV/0!		#DIV/0!		#DIV/0!								#DIV/0!	#DIV/0!	#DIV/0!
2314							#DIV/0!		#DIV/0!		#DIV/0!		C	[A]	298632	385			0.128755	0	0
2315							#DIV/0!		#DIV/0!		#DIV/0!								#DIV/0!	#DIV/0!	#DIV/0!
2316							#DIV/0!		#DIV/0!		#DIV/0!		C	[T]	298632	336			0.112387	0	0
2317							#DIV/0!		#DIV/0!		#DIV/0!		C	[A, T]	298368	369	337		0.123381	0.112681	0
2318							#DIV/0!		#DIV/0!		#DIV/0!		A	[G]	298282	494			0.165341	0	0
2319							#DIV/0!		#DIV/0!		#DIV/0!		C	[T]	297974	1057			0.353475	0	0
2320	G	[A, C]	300132	1705	653		0.563655		0.215875		0		G	[A]	298161	861			0.287939	0	0
2321							#DIV/0!		#DIV/0!		#DIV/0!								#DIV/0!	#DIV/0!	#DIV/0!
2322							#DIV/0!		#DIV/0!		#DIV/0!								#DIV/0!	#DIV/0!	#DIV/0!
2324	G	[A]	301799	671			0.22184		0		0		G	[A]	297659	1221			0.408525	0	0
2325	C	[T]	298354	3834			1.26875	1.06871	0		0		C	[T]	295147	3546			1.18717	0	0
2326	C	[A, T]	300539	1359	580		0.449289		0.191749		0		C	[T]	297912	827			0.27683	0	0
2327	G	[A]	300521	1944			0.642719		0		0		G	[A]	297504	1305			0.436734	0	0
2329							#DIV/0!		#DIV/0!		#DIV/0!								#DIV/0!	#DIV/0!	#DIV/0!
2330	T	[A]	301640	775			0.25627		0		0								#DIV/0!	#DIV/0!	#DIV/0!
2331	G	[C, A]	299398	2274	659		0.752156		0.217973		0		G	[A]	297671	1058			0.354167	0	0
2332	C	[T]	300522	1626			0.538147		0		0		C	[T]	296890	2006			0.671136	0	0
2333	T	[C]	302175	305			0.100833		0		0		T	[C]	298342	595			0.199039	0	0
2334							#DIV/0!		#DIV/0!		#DIV/0!								#DIV/0!	#DIV/0!	#DIV/0!
2335	G	[A]	301949	425			0.140554		0		0								#DIV/0!	#DIV/0!	#DIV/0!
2336	G	[A]	300367	1941			0.64206		0		0		G	[A]	295399	3260			1.09155	0	0
2338							#DIV/0!		#DIV/0!		#DIV/0!								#DIV/0!	#DIV/0!	#DIV/0!
2340	C	[A]	301704	671			0.22191		0		0								#DIV/0!	#DIV/0!	#DIV/0!
2341							#DIV/0!		#DIV/0!		#DIV/0!								#DIV/0!	#DIV/0!	#DIV/0!
2342	G	[A]	300779	1438			0.475817		0		0		G	[A]	298145	768			0.256931	0	0
2343	C	[T]	299384	2739			0.906584		0		0		C	[T]	296884	1785			0.597652	0	0
2344	C	[T]	301946	330			0.109172		0		0		C	[A]	298360	701			0.2344	0	0
2345							#DIV/0!		#DIV/0!		#DIV/0!		T	[C]	298641	423			0.141441	0	0
2346							#DIV/0!		#DIV/0!		#DIV/0!								#DIV/0!	#DIV/0!	#DIV/0!
2347							#DIV/0!		#DIV/0!		#DIV/0!								#DIV/0!	#DIV/0!	#DIV/0!
2349							#DIV/0!		#DIV/0!		#DIV/0!		C	[A, G]	298488	381	378		0.12732	0.126317	0
2350	T	[C]	300878	1315			0.435152		0		0		T	[C]	298388	620			0.207352	0	0
2352							#DIV/0!		#DIV/0!		#DIV/0!		C	[A]	298813	430			0.143696	0	0
2353	A	[G]	301111	949			0.314176		0		0		A	[G]	298493	483			0.161551	0	0
2354	C	[T]	301519	814			0.26924		0		0		C	[T]	298524	616			0.205924	0	0
2355	C	[A]	301959	416			0.137578		0		0		C	[A]	298776	480			0.160398	0	0
2356	G	[A]	300431	1782			0.58965		0		0		G	[A]	296903	2107			0.704659	0	0
2357	T	[C]	300842	1218			0.403231		0		0		T	[C]	298502	648			0.216614	0	0
2358	G	[A]	300396	1755			0.580835		0		0		G	[A]	298175	1195			0.399172	0	0
2359							#DIV/0!		#DIV/0!		#DIV/0!		C	[T]	298249	1216			0.406057	0	0
2363	T	[C]	301365	712			0.235701		0		0		T	[A, C]	298743	526	391		0.175532	0.130481	0
2364							#DIV/0!		#DIV/0!		#DIV/0!		C	[A]	299190	522			0.174167	0	0
2366							#DIV/0!		#DIV/0!		#DIV/0!		T	[G]	299038	589			0.196578	0	0
2367							#DIV/0!		#DIV/0!		#DIV/0!								#DIV/0!	#DIV/0!	#DIV/0!
2368	A	[G]	301749	399			0.132054		0		0		A	[G]	299142	479			0.159869	0	0
2369	C	[T]	293603	8541			2.8268	14.1661	0		0		C	[T]	299081	598			0.199547	0	0
2370	G	[A]	300623	1608			0.532043		0		0		G	[A]	297965	1679			0.560332	0	0
2371							#DIV/0!		#DIV/0!		#DIV/0!								#DIV/0!	#DIV/0!	#DIV/0!
2373	G	[A]	301442	752			0.248847		0		0		G	[A]	299441	484			0.161374	0	0
2374							#DIV/0!		#DIV/0!		#DIV/0!								#DIV/0!	#DIV/0!	#DIV/0!
2375	T	[A, C]	300544	418	1277		0.138301		0.422513		0		T	[C]	299267	775			0.258297	0	0
2377							#DIV/0!		#DIV/0!		#DIV/0!								#DIV/0!	#DIV/0!	#DIV/0!
2379							#DIV/0!		#DIV/0!		#DIV/0!		G	[T]	299459	503			0.167688	0	0
2380	C	[T]	296633	5406			1.78984	1.1988	0		0		C	[G, T]	295271	443	4482		0.14757	1.49302	0
2382							#DIV/0!		#DIV/0!		#DIV/0!								#DIV/0!	#DIV/0!	#DIV/0!
2383							#DIV/0!		#DIV/0!		#DIV/0!		T	[A]	299865	418			0.139202	0	0
2385							#DIV/0!		#DIV/0!		#DIV/0!		C	[T]	300052	597			0.19857	0	0
2387	G	[A]	300110	2075			0.686665		0		0		G	[A]	297285	3233			1.07581	0	0
2388	C	[T]	301434	825			0.272945		0		0		C	[T]	300039	810			0.269238	0	0
2390							#DIV/0!		#DIV/0!		#DIV/0!		G	[A]	300098	832			0.276476	0	0
2391	C	[T]	301951	571			0.188747		0		0		C	[T]	300505	491			0.163125	0	0
2392							#DIV/0!		#DIV/0!		#DIV/0!								#DIV/0!	#DIV/0!	#DIV/0!
2393							#DIV/0!		#DIV/0!		#DIV/0!								#DIV/0!	#DIV/0!	#DIV/0!
2394							#DIV/0!		#DIV/0!		#DIV/0!								#DIV/0!	#DIV/0!	#DIV/0!
2395	C	[T]	301892	599			0.198022		0		0		C	[A]	300823	515			0.170904	0	0
2396	T	[C]	302105	436			0.144113		0		0		T	[C]	300827	474			0.157318	0	0
2397							#DIV/0!		#DIV/0!		#DIV/0!								#DIV/0!	#DIV/0!	#DIV/0!
2398							#DIV/0!		#DIV/0!		#DIV/0!								#DIV/0!	#DIV/0!	#DIV/0!
2399							#DIV/0!		#DIV/0!		#DIV/0!								#DIV/0!	#DIV/0!	#DIV/0!
2401							#DIV/0!		#DIV/0!		#DIV/0!								#DIV/0!	#DIV/0!	#DIV/0!
2403	T	[A]	305678	1396			0.454614		0		0								#DIV/0!	#DIV/0!	#DIV/0!
2404							#DIV/0!		#DIV/0!		#DIV/0!								#DIV/0!	#DIV/0!	#DIV/0!
2405							#DIV/0!		#DIV/0!		#DIV/0!								#DIV/0!	#DIV/0!	#DIV/0!
2406	C	[G, T]	300802	950	1074		0.313712		0.354659		0		C	[T]	299417	909			0.302671	0	0
2407	C	[T, CG]	293795	1173	761		0.396647		0.25733		0		C	[T]	298946	1002			0.334058	0	0
2408	G	[A]	302331	509			0.168076		0		0		G	[A]	299607	514			0.171264	0	0
2409							#DIV/0!		#DIV/0!		#DIV/0!								#DIV/0!	#DIV/0!	#DIV/0!
2410	G	[A]	302101	743			0.245341		0		0		G	[A]	299719	478			0.159229	0	0
2414							#DIV/0!		#DIV/0!		#DIV/0!								#DIV/0!	#DIV/0!	#DIV/0!
2416	A	[G, T]	302403	409	392		0.134893		0.129286		0								#DIV/0!	#DIV/0!	#DIV/0!
2417							#DIV/0!		#DIV/0!		#DIV/0!								#DIV/0!	#DIV/0!	#DIV/0!
2418	A	[C]	301538	1644			0.542249		0		0								#DIV/0!	#DIV/0!	#DIV/0!
2419							#DIV/0!		#DIV/0!		#DIV/0!								#DIV/0!	#DIV/0!	#DIV/0!
2421							#DIV/0!		#DIV/0!		#DIV/0!								#DIV/0!	#DIV/0!	#DIV/0!
2425							#DIV/0!		#DIV/0!		#DIV/0!								#DIV/0!	#DIV/0!	#DIV/0!
2426							#DIV/0!		#DIV/0!		#DIV/0!								#DIV/0!	#DIV/0!	#DIV/0!
2428	G	[T]	302154	1295			0.42676		0		0								#DIV/0!	#DIV/0!	#DIV/0!
2429	G	[A]	302074	1331			0.438688		0		0		G	[A]	296740	1529			0.512625	0	0
2430	C	[G, T]	302360	631	524		0.207897		0.172644		0								#DIV/0!	#DIV/0!	#DIV/0!
2431	T	[C]	302090	1052			0.347032		0		0								#DIV/0!	#DIV/0!	#DIV/0!
2432							#DIV/0!		#DIV/0!		#DIV/0!								#DIV/0!	#DIV/0!	#DIV/0!
2433							#DIV/0!		#DIV/0!		#DIV/0!								#DIV/0!	#DIV/0!	#DIV/0!
2434							#DIV/0!		#DIV/0!		#DIV/0!								#DIV/0!	#DIV/0!	#DIV/0!
2437							#DIV/0!		#DIV/0!		#DIV/0!								#DIV/0!	#DIV/0!	#DIV/0!
2439	C	[A]	303292	633			0.208275		0		0								#DIV/0!	#DIV/0!	#DIV/0!
2440							#DIV/0!		#DIV/0!		#DIV/0!		C	[A]	298756	541			0.180757	0	0
2441							#DIV/0!		#DIV/0!		#DIV/0!		T	[C]	297998	1123			0.375433	0	0
2442	G	[A]	302208	1756			0.5777		0		0		G	[A]	297694	1684			0.5625	0	0
2443	C	[T]	303510	408			0.134247		0		0		C	[A]	298809	636			0.212393	0	0
2444							#DIV/0!		#DIV/0!		#DIV/0!								#DIV/0!	#DIV/0!	#DIV/0!
2445							#DIV/0!		#DIV/0!		#DIV/0!								#DIV/0!	#DIV/0!	#DIV/0!
2446	A	[G]	303776	412			0.135443		0		0		A	[G]	299309	504			0.168105	0	0
2447							#DIV/0!		#DIV/0!		#DIV/0!		A	[G]	299321	573			0.191068	0	0
2448	C	[A]	303811	380			0.124922		0		0								#DIV/0!	#DIV/0!	#DIV/0!
2449							#DIV/0!		#DIV/0!		#DIV/0!		T	[C]	299476	468			0.156029	0	0
2450							#DIV/0!		#DIV/0!		#DIV/0!		G	[C]	298968	842			0.280845	0	0
2451	G	[A]	301987	1775			0.584339		0		0		G	[A]	299768	386			0.128601	0	0
2452							#DIV/0!		#DIV/0!		#DIV/0!								#DIV/0!	#DIV/0!	#DIV/0!
2455	G	[A]	302441	964			0.317727		0		0		G	[A]	299127	566			0.18886	0	0
2456	T	[C]	302756	414			0.136557		0		0		T	[C]	299104	498			0.166221	0	0
2457	G	[A]	300232	2832			0.934456		0		0		G	[A]	296956	2550			0.851402	0	0
2458	C	[T]	299325	3588			1.1845	1.53867	0		0		C	[T]	297115	2305			0.769822	0	0
2459							#DIV/0!		#DIV/0!		#DIV/0!								#DIV/0!	#DIV/0!	#DIV/0!
2461							#DIV/0!		#DIV/0!		#DIV/0!		A	[T]	298752	384			0.12837	0	0
2462							#DIV/0!		#DIV/0!		#DIV/0!		T	[A]	298758	401			0.134042	0	0
2463							#DIV/0!		#DIV/0!		#DIV/0!		C	[T]	298682	459			0.153439	0	0
2464	G	[A]	300220	2362			0.780615		0		0		G	[A]	295950	2950			0.986952	0	0
2465							#DIV/0!		#DIV/0!		#DIV/0!								#DIV/0!	#DIV/0!	#DIV/0!
2467							#DIV/0!		#DIV/0!		#DIV/0!								#DIV/0!	#DIV/0!	#DIV/0!
2468							#DIV/0!		#DIV/0!		#DIV/0!								#DIV/0!	#DIV/0!	#DIV/0!
2469							#DIV/0!		#DIV/0!		#DIV/0!		G	[T]	298229	456			0.152669	0	0
2470							#DIV/0!		#DIV/0!		#DIV/0!								#DIV/0!	#DIV/0!	#DIV/0!
2471	G	[A]	298035	4258			1.40857	1.24941	0		0		G	[A]	295112	3365			1.12739	0	0
2474	T	[C]	302982	604			0.198955		0		0								#DIV/0!	#DIV/0!	#DIV/0!
2475							#DIV/0!		#DIV/0!		#DIV/0!								#DIV/0!	#DIV/0!	#DIV/0!
2476							#DIV/0!		#DIV/0!		#DIV/0!								#DIV/0!	#DIV/0!	#DIV/0!
2478							#DIV/0!		#DIV/0!		#DIV/0!		C	[T]	297719	368			0.123454	0	0
2479							#DIV/0!		#DIV/0!		#DIV/0!								#DIV/0!	#DIV/0!	#DIV/0!
2480							#DIV/0!		#DIV/0!		#DIV/0!								#DIV/0!	#DIV/0!	#DIV/0!
2481	C	[T]	303129	452			0.148889		0		0								#DIV/0!	#DIV/0!	#DIV/0!
2483							#DIV/0!		#DIV/0!		#DIV/0!								#DIV/0!	#DIV/0!	#DIV/0!
2484							#DIV/0!		#DIV/0!		#DIV/0!								#DIV/0!	#DIV/0!	#DIV/0!
2485							#DIV/0!		#DIV/0!		#DIV/0!								#DIV/0!	#DIV/0!	#DIV/0!
2486	A	[G]	302431	1094			0.360432		0		0		A	[G]	296627	753			0.253211	0	0
2487							#DIV/0!		#DIV/0!		#DIV/0!								#DIV/0!	#DIV/0!	#DIV/0!
2488							#DIV/0!		#DIV/0!		#DIV/0!								#DIV/0!	#DIV/0!	#DIV/0!
2489	A	[G]	303363	488			0.160605		0		0								#DIV/0!	#DIV/0!	#DIV/0!
2490	C	[T]	303428	488			0.160571		0		0								#DIV/0!	#DIV/0!	#DIV/0!
2491	C	[T]	303331	501			0.164894		0		0								#DIV/0!	#DIV/0!	#DIV/0!
2492	G	[A]	302415	1458			0.479806		0		0		G	[A]	295935	1036			0.348856	0	0
2493							#DIV/0!		#DIV/0!		#DIV/0!								#DIV/0!	#DIV/0!	#DIV/0!
2494	C	[T]	303372	538			0.177026		0		0								#DIV/0!	#DIV/0!	#DIV/0!
2495							#DIV/0!		#DIV/0!		#DIV/0!		G	[A]	296437	416			0.140137	0	0
2496							#DIV/0!		#DIV/0!		#DIV/0!								#DIV/0!	#DIV/0!	#DIV/0!
2497	T	[G]	303157	967			0.317962		0		0								#DIV/0!	#DIV/0!	#DIV/0!
2498							#DIV/0!		#DIV/0!		#DIV/0!								#DIV/0!	#DIV/0!	#DIV/0!
2499	G	[A]	303281	822			0.270303		0		0								#DIV/0!	#DIV/0!	#DIV/0!
2500	G	[A]	302503	1527			0.502253		0		0		G	[A]	295625	981			0.330742	0	0
2502							#DIV/0!		#DIV/0!		#DIV/0!		G	[A]	295385	981			0.33101	0	0
2503	C	[T]	301534	2286			0.752419		0		0		C	[T]	295071	1284			0.433264	0	0
2505	C	[T]	301742	2134			0.70226		0		0		C	[T]	295271	1185			0.399722	0	0
2506	C	[T]	302854	1025			0.337305		0		0		C	[T]	295826	662			0.223281	0	0
2507	G	[A]	303058	733			0.241284		0		0		G	[A]	295107	1253			0.422797	0	0
[truncated: 915 more rows]
