# Supplementary material for: Identification of Activating Mutations in the Transmembrane and Extracellular Domains of EGFR
Source: Biochemistry. 2022 Sep 23;61(19):2049–62. doi: 10.1021/acs.biochem.2c00384 (PMC9535940; doi:10.1021/acs.biochem.2c00384)
Supplement: Supplementary file 3 — bi2c00384_si_003.xlsx [file bi2c00384_si_003.xlsx]

## Sheet: All data
	Legend
	REF	Reference nucleotide in the wild type sequence of EGFR								Values, which are above the respective threshold are marked in red.
	ALT	Alternative nucleotide (i.e., mutations)								1st filter: >1% frequency
	AD	Allele depth								2nd filter: >8-fold higher enrichment compared with loss-of-function selection.
	AF	Allele frequency (%)
	Selection for ligand-independent activation (Experiment B)												Loss-of-function (Experiment IV in Wagner et al., JMB 2021)
Nucleotide position in EGFR sequence	REF	ALT	AD/REF	AD/ALT 1	AD/ALT 2	AD/ALT 3	AF ALT1	ALT1 ratio (relative to loss-of-function)	AF ALT2	ALT2 ratio (relative to loss-of-function)	AF ALT3	ALT3 ratio (relative to loss-of-function)	REF	ALT	AD/REF	AD/ALT 1	AD/ALT 2	AD/ALT 3	AF ALT1	AF ALT2	AF ALT3
1							#DIV/0!		#DIV/0!		#DIV/0!								#DIV/0!	#DIV/0!	#DIV/0!
2	T	[G]	100022	1021			1.01046	not in LOF	0		0								#DIV/0!	#DIV/0!	#DIV/0!
3							#DIV/0!		#DIV/0!		#DIV/0!		G	[A]	106103	163			0.153389	0	0
4	C	[T]	104971	733			0.693446		0		0		C	[T]	108104	957			0.877491	0	0
5							#DIV/0!		#DIV/0!		#DIV/0!		G	[A]	111320	206			0.18471	0	0
6							#DIV/0!		#DIV/0!		#DIV/0!								#DIV/0!	#DIV/0!	#DIV/0!
8							#DIV/0!		#DIV/0!		#DIV/0!								#DIV/0!	#DIV/0!	#DIV/0!
10	T	[C]	115747	3890			3.2515	1.00114	0		0		T	[C]	118892	3991			3.2478	0	0
11	C	[T]	121664	638			0.521659		0		0								#DIV/0!	#DIV/0!	#DIV/0!
12	C	[T]	124164	677			0.54229		0		0		C	[A, T]	126921	222	401		0.174058	0.314401	0
13	G	[T]	124728	190			0.1521		0		0		G	[T]	122351	228			0.186002	0	0
14							#DIV/0!		#DIV/0!		#DIV/0!								#DIV/0!	#DIV/0!	#DIV/0!
15	G	[A]	117430	488			0.413847		0		0		G	[A]	117530	202			0.171576	0	0
17							#DIV/0!		#DIV/0!		#DIV/0!								#DIV/0!	#DIV/0!	#DIV/0!
18							#DIV/0!		#DIV/0!		#DIV/0!								#DIV/0!	#DIV/0!	#DIV/0!
19	G	[A]	126825	503			0.395043		0		0		G	[A]	126687	588			0.461992	0	0
20	C	[T]	130007	482			0.36938		0		0		C	[T]	129909	781			0.597597	0	0
21	CG	[C]	120493	760			0.626789		0		0		CG	[C, AG]	116067	956	164		0.81579	0.139947	0
22	G	[A, T]	128190	351	1001		0.270955		0.772722		0		G	[A, T]	128363	433	257		0.335521	0.199143	0
23	G	[A, T]	125770	868	547		0.68247		0.430082		0		G	[T]	125632	242			0.192256	0	0
24							#DIV/0!		#DIV/0!		#DIV/0!								#DIV/0!	#DIV/0!	#DIV/0!
25	G	[A]	129359	684			0.52598		0		0		G	[A]	128813	590			0.45594	0	0
29	C	[T]	135827	871			0.637171		0		0		C	[T]	136451	1117			0.811962	0	0
30	G	[A]	138691	634			0.455051		0		0		G	[A]	139302	943			0.672395	0	0
31							#DIV/0!		#DIV/0!		#DIV/0!								#DIV/0!	#DIV/0!	#DIV/0!
32	T	[C]	140873	546			0.386087		0		0		T	[C]	142894	560			0.390369	0	0
33							#DIV/0!		#DIV/0!		#DIV/0!								#DIV/0!	#DIV/0!	#DIV/0!
34	C	[A]	140230	338			0.240453		0		0								#DIV/0!	#DIV/0!	#DIV/0!
35							#DIV/0!		#DIV/0!		#DIV/0!								#DIV/0!	#DIV/0!	#DIV/0!
36							#DIV/0!		#DIV/0!		#DIV/0!								#DIV/0!	#DIV/0!	#DIV/0!
37	G	[A]	141699	736			0.516727		0		0								#DIV/0!	#DIV/0!	#DIV/0!
38	C	[T]	142070	256			0.179869		0		0		C	[T]	145386	383			0.262744	0	0
39	G	[A]	142506	941			0.655991		0		0		G	[A]	146755	270			0.183642	0	0
40							#DIV/0!		#DIV/0!		#DIV/0!								#DIV/0!	#DIV/0!	#DIV/0!
42	G	[A]	142284	1887			1.30886	2.41708	0		0		G	[A]	148773	810			0.541505	0	0
43	C	[T]	147892	1093			0.733631		0		0		C	[T]	153543	541			0.351107	0	0
44							#DIV/0!		#DIV/0!		#DIV/0!								#DIV/0!	#DIV/0!	#DIV/0!
45							#DIV/0!		#DIV/0!		#DIV/0!								#DIV/0!	#DIV/0!	#DIV/0!
46							#DIV/0!		#DIV/0!		#DIV/0!								#DIV/0!	#DIV/0!	#DIV/0!
47							#DIV/0!		#DIV/0!		#DIV/0!								#DIV/0!	#DIV/0!	#DIV/0!
50	C	[T]	158594	951			0.59607		0		0		C	[T]	156564	1168			0.740497	0	0
51							#DIV/0!		#DIV/0!		#DIV/0!								#DIV/0!	#DIV/0!	#DIV/0!
52							#DIV/0!		#DIV/0!		#DIV/0!								#DIV/0!	#DIV/0!	#DIV/0!
53	T	[A]	167862	522			0.310006		0		0								#DIV/0!	#DIV/0!	#DIV/0!
54	C	[T]	167179	622			0.370677		0		0								#DIV/0!	#DIV/0!	#DIV/0!
56							#DIV/0!		#DIV/0!		#DIV/0!		G	[A]	170326	437			0.25591	0	0
57	C	[T]	170971	2669			1.53709	1.362	0		0		C	[T]	171802	1961			1.12855	0	0
58	C	[T]	174102	2215			1.25626	7.41597	0		0		C	[T]	176207	299			0.169399	0	0
59							#DIV/0!		#DIV/0!		#DIV/0!		C	[T]	178173	512			0.286538	0	0
60							#DIV/0!		#DIV/0!		#DIV/0!		G	[A]	175720	450			0.255435	0	0
61	G	[A]	178103	451			0.252585		0		0		G	[A]	176631	870			0.490138	0	0
62	C	[T]	176996	416			0.234482		0		0		C	[T]	176125	456			0.258238	0	0
63							#DIV/0!		#DIV/0!		#DIV/0!								#DIV/0!	#DIV/0!	#DIV/0!
65							#DIV/0!		#DIV/0!		#DIV/0!								#DIV/0!	#DIV/0!	#DIV/0!
66							#DIV/0!		#DIV/0!		#DIV/0!								#DIV/0!	#DIV/0!	#DIV/0!
67							#DIV/0!		#DIV/0!		#DIV/0!								#DIV/0!	#DIV/0!	#DIV/0!
68							#DIV/0!		#DIV/0!		#DIV/0!								#DIV/0!	#DIV/0!	#DIV/0!
70	G	[A, T]	170191	1353	1205		0.783217		0.697544		0		G	[A]	179744	339			0.188247	0	0
71							#DIV/0!		#DIV/0!		#DIV/0!								#DIV/0!	#DIV/0!	#DIV/0!
72	T	[C]	172374	540			0.312294		0		0		T	[C]	179750	650			0.36031	0	0
74							#DIV/0!		#DIV/0!		#DIV/0!								#DIV/0!	#DIV/0!	#DIV/0!
76							#DIV/0!		#DIV/0!		#DIV/0!								#DIV/0!	#DIV/0!	#DIV/0!
77	A	[G]	169202	355			0.209369		0		0		A	[G]	177781	414			0.23233	0	0
78	G	[A]	177494	596			0.334662		0		0								#DIV/0!	#DIV/0!	#DIV/0!
79							#DIV/0!		#DIV/0!		#DIV/0!								#DIV/0!	#DIV/0!	#DIV/0!
80							#DIV/0!		#DIV/0!		#DIV/0!								#DIV/0!	#DIV/0!	#DIV/0!
82							#DIV/0!		#DIV/0!		#DIV/0!								#DIV/0!	#DIV/0!	#DIV/0!
83							#DIV/0!		#DIV/0!		#DIV/0!								#DIV/0!	#DIV/0!	#DIV/0!
84							#DIV/0!		#DIV/0!		#DIV/0!								#DIV/0!	#DIV/0!	#DIV/0!
87							#DIV/0!		#DIV/0!		#DIV/0!								#DIV/0!	#DIV/0!	#DIV/0!
90							#DIV/0!		#DIV/0!		#DIV/0!								#DIV/0!	#DIV/0!	#DIV/0!
91							#DIV/0!		#DIV/0!		#DIV/0!								#DIV/0!	#DIV/0!	#DIV/0!
92	G	[A]	160064	305			0.190186		0		0		G	[A]	167767	610			0.362282	0	0
93	C	[T]	159055	2877			1.77667	2.0774	0		0		C	[T]	168673	1455			0.855238	0	0
94							#DIV/0!		#DIV/0!		#DIV/0!								#DIV/0!	#DIV/0!	#DIV/0!
95	A	[G]	165208	772			0.465116		0		0								#DIV/0!	#DIV/0!	#DIV/0!
96	A	[T]	170445	898			0.524095		0		0								#DIV/0!	#DIV/0!	#DIV/0!
97							#DIV/0!		#DIV/0!		#DIV/0!		G	[T]	176839	408			0.230187	0	0
98	G	[A]	164763	305			0.184772		0		0		G	[A]	172272	500			0.289399	0	0
99	C	[T]	162725	579			0.354553		0		0								#DIV/0!	#DIV/0!	#DIV/0!
101							#DIV/0!		#DIV/0!		#DIV/0!		C	[T]	179870	436			0.241811	0	0
102							#DIV/0!		#DIV/0!		#DIV/0!								#DIV/0!	#DIV/0!	#DIV/0!
104							#DIV/0!		#DIV/0!		#DIV/0!								#DIV/0!	#DIV/0!	#DIV/0!
105							#DIV/0!		#DIV/0!		#DIV/0!								#DIV/0!	#DIV/0!	#DIV/0!
107							#DIV/0!		#DIV/0!		#DIV/0!								#DIV/0!	#DIV/0!	#DIV/0!
109							#DIV/0!		#DIV/0!		#DIV/0!								#DIV/0!	#DIV/0!	#DIV/0!
110	A	[G]	164019	332			0.202007		0		0								#DIV/0!	#DIV/0!	#DIV/0!
111							#DIV/0!		#DIV/0!		#DIV/0!		G	[A]	181383	340			0.187098	0	0
112	C	[T]	164706	168			0.101896		0		0								#DIV/0!	#DIV/0!	#DIV/0!
113							#DIV/0!		#DIV/0!		#DIV/0!		T	[C]	178174	440			0.246341	0	0
114							#DIV/0!		#DIV/0!		#DIV/0!								#DIV/0!	#DIV/0!	#DIV/0!
115							#DIV/0!		#DIV/0!		#DIV/0!								#DIV/0!	#DIV/0!	#DIV/0!
116	C	[T]	160419	416			0.25865		0		0		C	[T]	177136	754			0.423857	0	0
117	G	[A]	160401	308			0.191651		0		0		G	[A]	177247	621			0.349135	0	0
118							#DIV/0!		#DIV/0!		#DIV/0!								#DIV/0!	#DIV/0!	#DIV/0!
120							#DIV/0!		#DIV/0!		#DIV/0!		G	[A]	169479	222			0.130818	0	0
121							#DIV/0!		#DIV/0!		#DIV/0!								#DIV/0!	#DIV/0!	#DIV/0!
123							#DIV/0!		#DIV/0!		#DIV/0!								#DIV/0!	#DIV/0!	#DIV/0!
124							#DIV/0!		#DIV/0!		#DIV/0!		G	[A]	157605	284			0.179873	0	0
125	G	[A]	153840	852			0.550772		0		0		G	[A]	162877	1267			0.771883	0	0
126							#DIV/0!		#DIV/0!		#DIV/0!		C	[T]	158159	397			0.250385	0	0
128							#DIV/0!		#DIV/0!		#DIV/0!								#DIV/0!	#DIV/0!	#DIV/0!
129							#DIV/0!		#DIV/0!		#DIV/0!								#DIV/0!	#DIV/0!	#DIV/0!
130	T	[A]	152883	836			0.543849		0		0								#DIV/0!	#DIV/0!	#DIV/0!
131							#DIV/0!		#DIV/0!		#DIV/0!								#DIV/0!	#DIV/0!	#DIV/0!
132							#DIV/0!		#DIV/0!		#DIV/0!								#DIV/0!	#DIV/0!	#DIV/0!
133							#DIV/0!		#DIV/0!		#DIV/0!								#DIV/0!	#DIV/0!	#DIV/0!
134							#DIV/0!		#DIV/0!		#DIV/0!								#DIV/0!	#DIV/0!	#DIV/0!
136	G	[T]	145759	717			0.4895		0		0								#DIV/0!	#DIV/0!	#DIV/0!
137							#DIV/0!		#DIV/0!		#DIV/0!								#DIV/0!	#DIV/0!	#DIV/0!
138							#DIV/0!		#DIV/0!		#DIV/0!								#DIV/0!	#DIV/0!	#DIV/0!
140							#DIV/0!		#DIV/0!		#DIV/0!								#DIV/0!	#DIV/0!	#DIV/0!
141							#DIV/0!		#DIV/0!		#DIV/0!								#DIV/0!	#DIV/0!	#DIV/0!
143	T	[A]	165377	1789			1.07019	not in LOF	0		0								#DIV/0!	#DIV/0!	#DIV/0!
145							#DIV/0!		#DIV/0!		#DIV/0!								#DIV/0!	#DIV/0!	#DIV/0!
146							#DIV/0!		#DIV/0!		#DIV/0!								#DIV/0!	#DIV/0!	#DIV/0!
147	C	[T]	157240	302			0.191695		0		0		C	[T]	151059	433			0.285824	0	0
148	A	[G]	151943	1222			0.797832		0		0		A	[G]	147707	880			0.592246	0	0
149							#DIV/0!		#DIV/0!		#DIV/0!								#DIV/0!	#DIV/0!	#DIV/0!
150	C	[T]	156297	685			0.436356		0		0								#DIV/0!	#DIV/0!	#DIV/0!
151							#DIV/0!		#DIV/0!		#DIV/0!								#DIV/0!	#DIV/0!	#DIV/0!
152							#DIV/0!		#DIV/0!		#DIV/0!								#DIV/0!	#DIV/0!	#DIV/0!
154							#DIV/0!		#DIV/0!		#DIV/0!								#DIV/0!	#DIV/0!	#DIV/0!
155							#DIV/0!		#DIV/0!		#DIV/0!								#DIV/0!	#DIV/0!	#DIV/0!
156							#DIV/0!		#DIV/0!		#DIV/0!								#DIV/0!	#DIV/0!	#DIV/0!
157							#DIV/0!		#DIV/0!		#DIV/0!								#DIV/0!	#DIV/0!	#DIV/0!
158							#DIV/0!		#DIV/0!		#DIV/0!								#DIV/0!	#DIV/0!	#DIV/0!
159							#DIV/0!		#DIV/0!		#DIV/0!								#DIV/0!	#DIV/0!	#DIV/0!
161							#DIV/0!		#DIV/0!		#DIV/0!								#DIV/0!	#DIV/0!	#DIV/0!
163							#DIV/0!		#DIV/0!		#DIV/0!								#DIV/0!	#DIV/0!	#DIV/0!
164	T	[C]	151380	337			0.222124		0		0		T	[C]	133573	413			0.308241	0	0
165							#DIV/0!		#DIV/0!		#DIV/0!								#DIV/0!	#DIV/0!	#DIV/0!
166							#DIV/0!		#DIV/0!		#DIV/0!		A	[G]	133875	156			0.116391	0	0
167							#DIV/0!		#DIV/0!		#DIV/0!								#DIV/0!	#DIV/0!	#DIV/0!
168							#DIV/0!		#DIV/0!		#DIV/0!								#DIV/0!	#DIV/0!	#DIV/0!
170							#DIV/0!		#DIV/0!		#DIV/0!								#DIV/0!	#DIV/0!	#DIV/0!
171							#DIV/0!		#DIV/0!		#DIV/0!								#DIV/0!	#DIV/0!	#DIV/0!
173							#DIV/0!		#DIV/0!		#DIV/0!		G	[A]	147172	247			0.16755	0	0
174							#DIV/0!		#DIV/0!		#DIV/0!								#DIV/0!	#DIV/0!	#DIV/0!
176	A	[G]	164795	455			0.27534		0		0		A	[G]	149126	449			0.300184	0	0
177							#DIV/0!		#DIV/0!		#DIV/0!								#DIV/0!	#DIV/0!	#DIV/0!
178							#DIV/0!		#DIV/0!		#DIV/0!		G	[A]	149031	154			0.103228	0	0
180							#DIV/0!		#DIV/0!		#DIV/0!								#DIV/0!	#DIV/0!	#DIV/0!
181							#DIV/0!		#DIV/0!		#DIV/0!		G	[A]	154590	443			0.285746	0	0
182							#DIV/0!		#DIV/0!		#DIV/0!								#DIV/0!	#DIV/0!	#DIV/0!
184	C	[A]	158887	373			0.234208		0		0		C	[A]	151055	276			0.182382	0	0
185							#DIV/0!		#DIV/0!		#DIV/0!								#DIV/0!	#DIV/0!	#DIV/0!
186	T	[C]	164453	319			0.193601		0		0		T	[C]	156387	449			0.286286	0	0
187	G	[A, T]	163424	1067	301		0.647483		0.182654		0		G	[T]	156333	394			0.251393	0	0
188	G	[T]	166245	432			0.259184		0		0								#DIV/0!	#DIV/0!	#DIV/0!
189							#DIV/0!		#DIV/0!		#DIV/0!								#DIV/0!	#DIV/0!	#DIV/0!
190							#DIV/0!		#DIV/0!		#DIV/0!								#DIV/0!	#DIV/0!	#DIV/0!
191							#DIV/0!		#DIV/0!		#DIV/0!		A	[T]	147010	197			0.133825	0	0
192							#DIV/0!		#DIV/0!		#DIV/0!		T	[A]	144720	160			0.110436	0	0
194	T	[C]	156361	272			0.173654		0		0		T	[C]	148059	415			0.27951	0	0
195							#DIV/0!		#DIV/0!		#DIV/0!		G	[C]	153414	171			0.111339	0	0
197	A	[G]	156165	310			0.198115		0		0		A	[G]	155081	552			0.354681	0	0
198	A	[G]	156132	791			0.504069		0		0								#DIV/0!	#DIV/0!	#DIV/0!
201							#DIV/0!		#DIV/0!		#DIV/0!								#DIV/0!	#DIV/0!	#DIV/0!
202							#DIV/0!		#DIV/0!		#DIV/0!								#DIV/0!	#DIV/0!	#DIV/0!
203							#DIV/0!		#DIV/0!		#DIV/0!								#DIV/0!	#DIV/0!	#DIV/0!
204							#DIV/0!		#DIV/0!		#DIV/0!								#DIV/0!	#DIV/0!	#DIV/0!
205							#DIV/0!		#DIV/0!		#DIV/0!		T	[C]	170417	199			0.116636	0	0
206							#DIV/0!		#DIV/0!		#DIV/0!								#DIV/0!	#DIV/0!	#DIV/0!
208							#DIV/0!		#DIV/0!		#DIV/0!								#DIV/0!	#DIV/0!	#DIV/0!
209							#DIV/0!		#DIV/0!		#DIV/0!								#DIV/0!	#DIV/0!	#DIV/0!
210	G	[A]	152013	1129			0.737224		0		0								#DIV/0!	#DIV/0!	#DIV/0!
211							#DIV/0!		#DIV/0!		#DIV/0!								#DIV/0!	#DIV/0!	#DIV/0!
213							#DIV/0!		#DIV/0!		#DIV/0!		G	[A, T]	172897	227	341		0.130862	0.196581	0
214							#DIV/0!		#DIV/0!		#DIV/0!								#DIV/0!	#DIV/0!	#DIV/0!
218							#DIV/0!		#DIV/0!		#DIV/0!		AT	[A, TT]	179714	174	185		0.0966275	0.102736	0
219							#DIV/0!		#DIV/0!		#DIV/0!								#DIV/0!	#DIV/0!	#DIV/0!
220							#DIV/0!		#DIV/0!		#DIV/0!								#DIV/0!	#DIV/0!	#DIV/0!
221							#DIV/0!		#DIV/0!		#DIV/0!								#DIV/0!	#DIV/0!	#DIV/0!
222							#DIV/0!		#DIV/0!		#DIV/0!								#DIV/0!	#DIV/0!	#DIV/0!
223							#DIV/0!		#DIV/0!		#DIV/0!								#DIV/0!	#DIV/0!	#DIV/0!
224							#DIV/0!		#DIV/0!		#DIV/0!								#DIV/0!	#DIV/0!	#DIV/0!
226	C	[A]	168422	233			0.138152		0		0								#DIV/0!	#DIV/0!	#DIV/0!
227							#DIV/0!		#DIV/0!		#DIV/0!								#DIV/0!	#DIV/0!	#DIV/0!
228							#DIV/0!		#DIV/0!		#DIV/0!								#DIV/0!	#DIV/0!	#DIV/0!
230							#DIV/0!		#DIV/0!		#DIV/0!								#DIV/0!	#DIV/0!	#DIV/0!
231							#DIV/0!		#DIV/0!		#DIV/0!		C	[A]	179739	204			0.113369	0	0
232							#DIV/0!		#DIV/0!		#DIV/0!								#DIV/0!	#DIV/0!	#DIV/0!
234							#DIV/0!		#DIV/0!		#DIV/0!								#DIV/0!	#DIV/0!	#DIV/0!
236							#DIV/0!		#DIV/0!		#DIV/0!								#DIV/0!	#DIV/0!	#DIV/0!
237							#DIV/0!		#DIV/0!		#DIV/0!								#DIV/0!	#DIV/0!	#DIV/0!
239							#DIV/0!		#DIV/0!		#DIV/0!								#DIV/0!	#DIV/0!	#DIV/0!
240							#DIV/0!		#DIV/0!		#DIV/0!								#DIV/0!	#DIV/0!	#DIV/0!
241							#DIV/0!		#DIV/0!		#DIV/0!		A	[G]	162771	185			0.113528	0	0
243	C	[A]	167693	889			0.52734		0		0								#DIV/0!	#DIV/0!	#DIV/0!
245	T	[A]	175397	524			0.297861		0		0								#DIV/0!	#DIV/0!	#DIV/0!
246							#DIV/0!		#DIV/0!		#DIV/0!								#DIV/0!	#DIV/0!	#DIV/0!
247							#DIV/0!		#DIV/0!		#DIV/0!								#DIV/0!	#DIV/0!	#DIV/0!
248							#DIV/0!		#DIV/0!		#DIV/0!								#DIV/0!	#DIV/0!	#DIV/0!
249	G	[T]	182067	1502			0.818221		0		0								#DIV/0!	#DIV/0!	#DIV/0!
250							#DIV/0!		#DIV/0!		#DIV/0!								#DIV/0!	#DIV/0!	#DIV/0!
251	A	[G]	181860	373			0.204683		0		0		A	[G]	168131	390			0.231425	0	0
252							#DIV/0!		#DIV/0!		#DIV/0!		G	[T]	165887	287			0.172711	0	0
254							#DIV/0!		#DIV/0!		#DIV/0!								#DIV/0!	#DIV/0!	#DIV/0!
256	G	[A]	170812	1124			0.653732		0		0		G	[A]	155480	1283			0.818433	0	0
257	C	[T]	171860	721			0.417775		0		0		C	[T]	149851	574			0.381586	0	0
258							#DIV/0!		#DIV/0!		#DIV/0!		T	[A]	156189	163			0.104252	0	0
259							#DIV/0!		#DIV/0!		#DIV/0!		G	[T]	151791	198			0.130273	0	0
260							#DIV/0!		#DIV/0!		#DIV/0!		G	[C]	151728	239			0.157271	0	0
261							#DIV/0!		#DIV/0!		#DIV/0!								#DIV/0!	#DIV/0!	#DIV/0!
265							#DIV/0!		#DIV/0!		#DIV/0!								#DIV/0!	#DIV/0!	#DIV/0!
266							#DIV/0!		#DIV/0!		#DIV/0!								#DIV/0!	#DIV/0!	#DIV/0!
267							#DIV/0!		#DIV/0!		#DIV/0!								#DIV/0!	#DIV/0!	#DIV/0!
268							#DIV/0!		#DIV/0!		#DIV/0!		C	[A]	124023	165			0.132863	0	0
269	T	[C]	145011	423			0.290854		0		0		T	[C]	122606	261			0.212425	0	0
271							#DIV/0!		#DIV/0!		#DIV/0!								#DIV/0!	#DIV/0!	#DIV/0!
274	G	[A, T]	133203	172	667		0.128318		0.497605		0		G	[A, T]	116904	181	607		0.153791	0.515753	0
275	C	[T]	133188	547			0.409018		0		0		C	[T]	116419	942			0.802652	0	0
276							#DIV/0!		#DIV/0!		#DIV/0!								#DIV/0!	#DIV/0!	#DIV/0!
277	C	[A]	126998	211			0.165869		0		0		C	[A]	109487	283			0.257812	0	0
278	T	[C]	130609	360			0.274874		0		0		T	[C]	113416	474			0.416191	0	0
280							#DIV/0!		#DIV/0!		#DIV/0!								#DIV/0!	#DIV/0!	#DIV/0!
281							#DIV/0!		#DIV/0!		#DIV/0!								#DIV/0!	#DIV/0!	#DIV/0!
282							#DIV/0!		#DIV/0!		#DIV/0!								#DIV/0!	#DIV/0!	#DIV/0!
283							#DIV/0!		#DIV/0!		#DIV/0!								#DIV/0!	#DIV/0!	#DIV/0!
284							#DIV/0!		#DIV/0!		#DIV/0!								#DIV/0!	#DIV/0!	#DIV/0!
285							#DIV/0!		#DIV/0!		#DIV/0!								#DIV/0!	#DIV/0!	#DIV/0!
286							#DIV/0!		#DIV/0!		#DIV/0!								#DIV/0!	#DIV/0!	#DIV/0!
287							#DIV/0!		#DIV/0!		#DIV/0!		T	[C]	117072	256			0.218192	0	0
288							#DIV/0!		#DIV/0!		#DIV/0!								#DIV/0!	#DIV/0!	#DIV/0!
289							#DIV/0!		#DIV/0!		#DIV/0!								#DIV/0!	#DIV/0!	#DIV/0!
290	A	[G]	144347	537			0.370641		0		0		A	[G]	125827	292			0.231527	0	0
291	G	[A]	145887	867			0.590785		0		0		G	[A]	128247	305			0.237258	0	0
292							#DIV/0!		#DIV/0!		#DIV/0!		C	[T]	131239	196			0.149123	0	0
293	G	[A]	142002	287			0.201702		0		0		G	[A]	130970	316			0.240696	0	0
296							#DIV/0!		#DIV/0!		#DIV/0!								#DIV/0!	#DIV/0!	#DIV/0!
297							#DIV/0!		#DIV/0!		#DIV/0!								#DIV/0!	#DIV/0!	#DIV/0!
298							#DIV/0!		#DIV/0!		#DIV/0!								#DIV/0!	#DIV/0!	#DIV/0!
299							#DIV/0!		#DIV/0!		#DIV/0!								#DIV/0!	#DIV/0!	#DIV/0!
300	T	[C]	114408	153			0.133553		0		0								#DIV/0!	#DIV/0!	#DIV/0!
301							#DIV/0!		#DIV/0!		#DIV/0!								#DIV/0!	#DIV/0!	#DIV/0!
302	T	[C]	113927	190			0.166496		0		0		T	[C]	121786	365			0.29881	0	0
303							#DIV/0!		#DIV/0!		#DIV/0!		G	[T]	121708	170			0.139484	0	0
304							#DIV/0!		#DIV/0!		#DIV/0!		GA	[G]	116168	152			0.130674	0	0
305	A	[G]	128741	183			0.141944		0		0		A	[G]	130329	205			0.157047	0	0
306							#DIV/0!		#DIV/0!		#DIV/0!								#DIV/0!	#DIV/0!	#DIV/0!
310							#DIV/0!		#DIV/0!		#DIV/0!								#DIV/0!	#DIV/0!	#DIV/0!
311	T	[C]	120104	232			0.192794		0		0		T	[C]	126969	560			0.439116	0	0
312	G	[A]	119880	425			0.353269		0		0		G	[A]	126727	513			0.403175	0	0
313	C	[T]	119890	1314			1.08412	1.55586	0		0		C	[T]	127549	895			0.696802	0	0
314	A	[G]	124895	132			0.105577		0		0		A	[G]	132262	234			0.176609	0	0
315							#DIV/0!		#DIV/0!		#DIV/0!								#DIV/0!	#DIV/0!	#DIV/0!
317							#DIV/0!		#DIV/0!		#DIV/0!		T	[A]	138440	189			0.136335	0	0
319							#DIV/0!		#DIV/0!		#DIV/0!		A	[T]	140743	201			0.14261	0	0
320	T	[C]	127352	302			0.236577		0		0								#DIV/0!	#DIV/0!	#DIV/0!
321	C	[A]	121815	1292			1.04949	not in LOF	0		0								#DIV/0!	#DIV/0!	#DIV/0!
322							#DIV/0!		#DIV/0!		#DIV/0!								#DIV/0!	#DIV/0!	#DIV/0!
323							#DIV/0!		#DIV/0!		#DIV/0!								#DIV/0!	#DIV/0!	#DIV/0!
326							#DIV/0!		#DIV/0!		#DIV/0!								#DIV/0!	#DIV/0!	#DIV/0!
327							#DIV/0!		#DIV/0!		#DIV/0!								#DIV/0!	#DIV/0!	#DIV/0!
332							#DIV/0!		#DIV/0!		#DIV/0!								#DIV/0!	#DIV/0!	#DIV/0!
333							#DIV/0!		#DIV/0!		#DIV/0!								#DIV/0!	#DIV/0!	#DIV/0!
334							#DIV/0!		#DIV/0!		#DIV/0!								#DIV/0!	#DIV/0!	#DIV/0!
335							#DIV/0!		#DIV/0!		#DIV/0!		A	[G]	138472	156			0.112531	0	0
336							#DIV/0!		#DIV/0!		#DIV/0!		C	[A]	134890	199			0.14731	0	0
337							#DIV/0!		#DIV/0!		#DIV/0!								#DIV/0!	#DIV/0!	#DIV/0!
339	C	[T]	127571	1440			1.11618	not in LOF	0		0								#DIV/0!	#DIV/0!	#DIV/0!
340	G	[A]	133235	162			0.121442		0		0		GA	[G, AA]	118071	169	214		0.142671	0.180661	0
341							#DIV/0!		#DIV/0!		#DIV/0!								#DIV/0!	#DIV/0!	#DIV/0!
347							#DIV/0!		#DIV/0!		#DIV/0!		C	[T]	136859	145			0.105836	0	0
348							#DIV/0!		#DIV/0!		#DIV/0!								#DIV/0!	#DIV/0!	#DIV/0!
349							#DIV/0!		#DIV/0!		#DIV/0!		T	[C]	130922	126			0.096148	0	0
350							#DIV/0!		#DIV/0!		#DIV/0!								#DIV/0!	#DIV/0!	#DIV/0!
352							#DIV/0!		#DIV/0!		#DIV/0!								#DIV/0!	#DIV/0!	#DIV/0!
353	C	[T]	150560	596			0.394295		0		0		C	[T]	149151	377			0.252127	0	0
354	C	[A]	150549	263			0.174389		0		0								#DIV/0!	#DIV/0!	#DIV/0!
355	T	[A]	147016	276			0.187383		0		0								#DIV/0!	#DIV/0!	#DIV/0!
356							#DIV/0!		#DIV/0!		#DIV/0!								#DIV/0!	#DIV/0!	#DIV/0!
358							#DIV/0!		#DIV/0!		#DIV/0!								#DIV/0!	#DIV/0!	#DIV/0!
359	C	[T]	146221	708			0.481865		0		0		C	[T]	150177	283			0.18809	0	0
361							#DIV/0!		#DIV/0!		#DIV/0!								#DIV/0!	#DIV/0!	#DIV/0!
362	T	[G]	139783	880			0.625609		0		0								#DIV/0!	#DIV/0!	#DIV/0!
363							#DIV/0!		#DIV/0!		#DIV/0!								#DIV/0!	#DIV/0!	#DIV/0!
364							#DIV/0!		#DIV/0!		#DIV/0!								#DIV/0!	#DIV/0!	#DIV/0!
365							#DIV/0!		#DIV/0!		#DIV/0!								#DIV/0!	#DIV/0!	#DIV/0!
366							#DIV/0!		#DIV/0!		#DIV/0!								#DIV/0!	#DIV/0!	#DIV/0!
367							#DIV/0!		#DIV/0!		#DIV/0!								#DIV/0!	#DIV/0!	#DIV/0!
370							#DIV/0!		#DIV/0!		#DIV/0!								#DIV/0!	#DIV/0!	#DIV/0!
372							#DIV/0!		#DIV/0!		#DIV/0!								#DIV/0!	#DIV/0!	#DIV/0!
376							#DIV/0!		#DIV/0!		#DIV/0!								#DIV/0!	#DIV/0!	#DIV/0!
379							#DIV/0!		#DIV/0!		#DIV/0!								#DIV/0!	#DIV/0!	#DIV/0!
380							#DIV/0!		#DIV/0!		#DIV/0!		C	[T]	147356	206			0.139602	0	0
384	TA	[T]	142729	449			0.313596		0		0		TA	[T]	148251	631			0.423826	0	0
388							#DIV/0!		#DIV/0!		#DIV/0!		A	[G]	158496	232			0.146162	0	0
389	C	[T]	158832	1212			0.757292		0		0		C	[G, T]	160928	277	264		0.17155	0.163499	0
390							#DIV/0!		#DIV/0!		#DIV/0!								#DIV/0!	#DIV/0!	#DIV/0!
391							#DIV/0!		#DIV/0!		#DIV/0!								#DIV/0!	#DIV/0!	#DIV/0!
393							#DIV/0!		#DIV/0!		#DIV/0!								#DIV/0!	#DIV/0!	#DIV/0!
394							#DIV/0!		#DIV/0!		#DIV/0!								#DIV/0!	#DIV/0!	#DIV/0!
396							#DIV/0!		#DIV/0!		#DIV/0!								#DIV/0!	#DIV/0!	#DIV/0!
397							#DIV/0!		#DIV/0!		#DIV/0!								#DIV/0!	#DIV/0!	#DIV/0!
398	AG	[A]	147826	160			0.108118		0		0								#DIV/0!	#DIV/0!	#DIV/0!
399							#DIV/0!		#DIV/0!		#DIV/0!		G	[T]	146303	556			0.378594	0	0
400							#DIV/0!		#DIV/0!		#DIV/0!								#DIV/0!	#DIV/0!	#DIV/0!
401							#DIV/0!		#DIV/0!		#DIV/0!								#DIV/0!	#DIV/0!	#DIV/0!
403							#DIV/0!		#DIV/0!		#DIV/0!								#DIV/0!	#DIV/0!	#DIV/0!
404							#DIV/0!		#DIV/0!		#DIV/0!								#DIV/0!	#DIV/0!	#DIV/0!
405							#DIV/0!		#DIV/0!		#DIV/0!		G	[A]	144516	278			0.191997	0	0
406	C	[T]	141938	322			0.226346		0		0		C	[T]	143066	425			0.296186	0	0
407							#DIV/0!		#DIV/0!		#DIV/0!								#DIV/0!	#DIV/0!	#DIV/0!
408							#DIV/0!		#DIV/0!		#DIV/0!								#DIV/0!	#DIV/0!	#DIV/0!
410	T	[C]	139951	266			0.189706		0		0		T	[C]	141854	344			0.241916	0	0
411	G	[A]	141178	177			0.125217		0		0		G	[A]	142910	335			0.233865	0	0
412							#DIV/0!		#DIV/0!		#DIV/0!								#DIV/0!	#DIV/0!	#DIV/0!
413							#DIV/0!		#DIV/0!		#DIV/0!								#DIV/0!	#DIV/0!	#DIV/0!
419	T	[A]	147200	569			0.38506		0		0								#DIV/0!	#DIV/0!	#DIV/0!
420							#DIV/0!		#DIV/0!		#DIV/0!								#DIV/0!	#DIV/0!	#DIV/0!
421	C	[T]	146205	463			0.315679		0		0		C	[T]	150233	672			0.445313	0	0
422	A	[G]	148369	385			0.258817		0		0		A	[G]	153055	507			0.33016	0	0
423							#DIV/0!		#DIV/0!		#DIV/0!								#DIV/0!	#DIV/0!	#DIV/0!
424							#DIV/0!		#DIV/0!		#DIV/0!								#DIV/0!	#DIV/0!	#DIV/0!
428							#DIV/0!		#DIV/0!		#DIV/0!								#DIV/0!	#DIV/0!	#DIV/0!
430							#DIV/0!		#DIV/0!		#DIV/0!								#DIV/0!	#DIV/0!	#DIV/0!
431							#DIV/0!		#DIV/0!		#DIV/0!		T	[C]	155905	278			0.177996	0	0
432	G	[A]	150364	922			0.609442		0		0		G	[A]	148780	959			0.640448	0	0
433	C	[T]	145590	2106			1.4259	2.55303	0		0		C	[T]	145286	816			0.558514	0	0
434							#DIV/0!		#DIV/0!		#DIV/0!								#DIV/0!	#DIV/0!	#DIV/0!
436							#DIV/0!		#DIV/0!		#DIV/0!								#DIV/0!	#DIV/0!	#DIV/0!
437							#DIV/0!		#DIV/0!		#DIV/0!		G	[A]	146678	202			0.137527	0	0
438	C	[T]	148491	398			0.267313		0		0		C	[T]	146830	571			0.387379	0	0
439	G	[A]	142837	547			0.381493		0		0		G	[A]	146948	885			0.598648	0	0
441	C	[A]	143624	154			0.10711		0		0								#DIV/0!	#DIV/0!	#DIV/0!
442	G	[A]	140273	582			0.413191		0		0		G	[A]	144432	908			0.624742	0	0
443							#DIV/0!		#DIV/0!		#DIV/0!		T	[C]	150886	199			0.131714	0	0
444	G	[T]	148183	460			0.309466		0		0		G	[T]	154338	335			0.216586	0	0
445	C	[G, T]	141931	1432	1348		0.989558		0.931512		0		C	[T]	148498	2007			1.33351	0	0
446							#DIV/0!		#DIV/0!		#DIV/0!		G	[T]	153856	258			0.167409	0	0
447	GT	[G]	142537	1829			1.26692	not in LOF	0		0		G	[C]	151152	150			0.0991395	0	0
448							#DIV/0!		#DIV/0!		#DIV/0!								#DIV/0!	#DIV/0!	#DIV/0!
449							#DIV/0!		#DIV/0!		#DIV/0!								#DIV/0!	#DIV/0!	#DIV/0!
451							#DIV/0!		#DIV/0!		#DIV/0!		A	[G]	156179	293			0.187254	0	0
452	G	[A]	146405	882			0.598831		0		0		G	[A]	152758	1003			0.652311	0	0
453	C	[G, T]	140718	870	1305		0.608847		0.913271		0		C	[T]	146968	684			0.463251	0	0
454							#DIV/0!		#DIV/0!		#DIV/0!		A	[G]	149700	234			0.156069	0	0
456							#DIV/0!		#DIV/0!		#DIV/0!								#DIV/0!	#DIV/0!	#DIV/0!
458							#DIV/0!		#DIV/0!		#DIV/0!								#DIV/0!	#DIV/0!	#DIV/0!
459							#DIV/0!		#DIV/0!		#DIV/0!								#DIV/0!	#DIV/0!	#DIV/0!
460							#DIV/0!		#DIV/0!		#DIV/0!								#DIV/0!	#DIV/0!	#DIV/0!
461							#DIV/0!		#DIV/0!		#DIV/0!		C	[A]	158745	301			0.189253	0	0
463							#DIV/0!		#DIV/0!		#DIV/0!		G	[A]	148661	262			0.17593	0	0
464	C	[T]	144120	645			0.44555		0		0		C	[T]	147633	1094			0.735576	0	0
465							#DIV/0!		#DIV/0!		#DIV/0!								#DIV/0!	#DIV/0!	#DIV/0!
466							#DIV/0!		#DIV/0!		#DIV/0!		C	[A]	150559	254			0.16842	0	0
467							#DIV/0!		#DIV/0!		#DIV/0!		T	[C]	151496	403			0.265308	0	0
468	G	[A]	141882	727			0.509785		0		0		G	[A]	145219	427			0.293177	0	0
469							#DIV/0!		#DIV/0!		#DIV/0!		T	[C]	144094	315			0.21813	0	0
470							#DIV/0!		#DIV/0!		#DIV/0!		G	[A]	141586	397			0.279611	0	0
471	C	[T]	133597	1732			1.27984	1.27337	0		0		C	[T]	135429	1375			1.00509	0	0
473	A	[G]	132436	1724			1.28503	not in LOF	0		0								#DIV/0!	#DIV/0!	#DIV/0!
474							#DIV/0!		#DIV/0!		#DIV/0!								#DIV/0!	#DIV/0!	#DIV/0!
475	G	[A]	135561	2128			1.54551	7.21988	0		0		G	[A]	138447	297			0.214063	0	0
476	T	[C]	135150	288			0.212643		0		0		T	[C]	135442	451			0.331879	0	0
477							#DIV/0!		#DIV/0!		#DIV/0!								#DIV/0!	#DIV/0!	#DIV/0!
478							#DIV/0!		#DIV/0!		#DIV/0!								#DIV/0!	#DIV/0!	#DIV/0!
479							#DIV/0!		#DIV/0!		#DIV/0!		A	[G]	134899	281			0.207871	0	0
480							#DIV/0!		#DIV/0!		#DIV/0!								#DIV/0!	#DIV/0!	#DIV/0!
481							#DIV/0!		#DIV/0!		#DIV/0!								#DIV/0!	#DIV/0!	#DIV/0!
482							#DIV/0!		#DIV/0!		#DIV/0!		G	[A]	138258	278			0.20067	0	0
483							#DIV/0!		#DIV/0!		#DIV/0!		C	[T]	138355	279			0.201249	0	0
485							#DIV/0!		#DIV/0!		#DIV/0!		TC	[T]	128762	302			0.233992	0	0
486	C	[A, T]	119938	450	469		0.372341		0.388062		0								#DIV/0!	#DIV/0!	#DIV/0!
487							#DIV/0!		#DIV/0!		#DIV/0!								#DIV/0!	#DIV/0!	#DIV/0!
488	A	[G]	123325	566			0.456853		0		0								#DIV/0!	#DIV/0!	#DIV/0!
490							#DIV/0!		#DIV/0!		#DIV/0!								#DIV/0!	#DIV/0!	#DIV/0!
491							#DIV/0!		#DIV/0!		#DIV/0!								#DIV/0!	#DIV/0!	#DIV/0!
492							#DIV/0!		#DIV/0!		#DIV/0!								#DIV/0!	#DIV/0!	#DIV/0!
493	C	[T]	126820	370			0.290903		0		0		C	[T]	137438	557			0.403638	0	0
494							#DIV/0!		#DIV/0!		#DIV/0!								#DIV/0!	#DIV/0!	#DIV/0!
495							#DIV/0!		#DIV/0!		#DIV/0!								#DIV/0!	#DIV/0!	#DIV/0!
496	G	[A, T]	121697	829	1403		0.668931		1.1321	not in LOF	0		G	[A]	126852	303			0.238292	0	0
497	A	[G]	123819	272			0.219194		0		0		A	[G]	127318	450			0.352201	0	0
499							#DIV/0!		#DIV/0!		#DIV/0!								#DIV/0!	#DIV/0!	#DIV/0!
500	T	[C]	126751	659			0.517228		0		0								#DIV/0!	#DIV/0!	#DIV/0!
501							#DIV/0!		#DIV/0!		#DIV/0!								#DIV/0!	#DIV/0!	#DIV/0!
502							#DIV/0!		#DIV/0!		#DIV/0!								#DIV/0!	#DIV/0!	#DIV/0!
504							#DIV/0!		#DIV/0!		#DIV/0!								#DIV/0!	#DIV/0!	#DIV/0!
505							#DIV/0!		#DIV/0!		#DIV/0!		A	[C]	125584	297			0.235937	0	0
506	G	[A]	121105	249			0.205185		0		0		G	[A]	123063	439			0.35546	0	0
507	C	[T]	116058	188			0.161726		0		0		C	[T]	117417	291			0.247222	0	0
508							#DIV/0!		#DIV/0!		#DIV/0!								#DIV/0!	#DIV/0!	#DIV/0!
509							#DIV/0!		#DIV/0!		#DIV/0!								#DIV/0!	#DIV/0!	#DIV/0!
510							#DIV/0!		#DIV/0!		#DIV/0!		T	[C]	124273	173			0.139016	0	0
511	G	[T]	117674	387			0.327797		0		0		G	[T]	118155	321			0.270941	0	0
512	A	[G]	114554	787			0.682325		0		0								#DIV/0!	#DIV/0!	#DIV/0!
513							#DIV/0!		#DIV/0!		#DIV/0!								#DIV/0!	#DIV/0!	#DIV/0!
514							#DIV/0!		#DIV/0!		#DIV/0!								#DIV/0!	#DIV/0!	#DIV/0!
515							#DIV/0!		#DIV/0!		#DIV/0!								#DIV/0!	#DIV/0!	#DIV/0!
516							#DIV/0!		#DIV/0!		#DIV/0!		T	[C]	115078	171			0.148374	0	0
517							#DIV/0!		#DIV/0!		#DIV/0!								#DIV/0!	#DIV/0!	#DIV/0!
518	T	[C]	124027	1477			1.17685	3.63176	0		0		T	[C]	108890	354			0.324045	0	0
519							#DIV/0!		#DIV/0!		#DIV/0!		C	[T]	107232	188			0.175014	0	0
520	A	[G]	127453	1817			1.40559	3.89085	0		0		A	[C, G]	106268	196	386		0.183435	0.361254	0
521	G	[A]	126486	985			0.772725		0		0		G	[A, T]	104011	342	166		0.327213	0.158823	0
522							#DIV/0!		#DIV/0!		#DIV/0!		C	[T]	104333	150			0.143564	0	0
523							#DIV/0!		#DIV/0!		#DIV/0!		A	[C]	103404	225			0.217121	0	0
524	A	[G]	129777	744			0.570023		0		0								#DIV/0!	#DIV/0!	#DIV/0!
525							#DIV/0!		#DIV/0!		#DIV/0!								#DIV/0!	#DIV/0!	#DIV/0!
528	G	[T]	128476	247			0.191885		0		0		G	[T]	102360	343			0.333973	0	0
529							#DIV/0!		#DIV/0!		#DIV/0!								#DIV/0!	#DIV/0!	#DIV/0!
530							#DIV/0!		#DIV/0!		#DIV/0!		C	[T]	95081	157			0.16485	0	0
531	G	[A]	125885	654			0.516837		0		0								#DIV/0!	#DIV/0!	#DIV/0!
532							#DIV/0!		#DIV/0!		#DIV/0!								#DIV/0!	#DIV/0!	#DIV/0!
533							#DIV/0!		#DIV/0!		#DIV/0!								#DIV/0!	#DIV/0!	#DIV/0!
534							#DIV/0!		#DIV/0!		#DIV/0!		G	[T]	105900	166			0.156506	0	0
536							#DIV/0!		#DIV/0!		#DIV/0!		A	[G]	111312	159			0.142638	0	0
537							#DIV/0!		#DIV/0!		#DIV/0!								#DIV/0!	#DIV/0!	#DIV/0!
538							#DIV/0!		#DIV/0!		#DIV/0!								#DIV/0!	#DIV/0!	#DIV/0!
539	T	[C]	135028	161			0.119093		0		0		T	[C]	105702	176			0.166229	0	0
540							#DIV/0!		#DIV/0!		#DIV/0!								#DIV/0!	#DIV/0!	#DIV/0!
541							#DIV/0!		#DIV/0!		#DIV/0!								#DIV/0!	#DIV/0!	#DIV/0!
542	A	[G]	122881	1045			0.843245		0		0		A	[G]	95591	439			0.457149	0	0
543	G	[A]	117709	922			0.7772		0		0		G	[T]	90753	128			0.140844	0	0
545							#DIV/0!		#DIV/0!		#DIV/0!								#DIV/0!	#DIV/0!	#DIV/0!
546							#DIV/0!		#DIV/0!		#DIV/0!								#DIV/0!	#DIV/0!	#DIV/0!
549							#DIV/0!		#DIV/0!		#DIV/0!								#DIV/0!	#DIV/0!	#DIV/0!
550	C	[T]	127242	1548			1.20196	not in LOF	0		0		C	[A]	99860	241			0.240757	0	0
551	T	[C]	128976	197			0.152509		0		0		T	[C]	100151	155			0.154527	0	0
552							#DIV/0!		#DIV/0!		#DIV/0!								#DIV/0!	#DIV/0!	#DIV/0!
553							#DIV/0!		#DIV/0!		#DIV/0!								#DIV/0!	#DIV/0!	#DIV/0!
554	G	[A, T]	132746	575	905		0.428382		0.674236		0		G	[A]	105545	258			0.243849	0	0
555	C	[T]	135082	271			0.200217		0		0		C	[T]	106214	240			0.225449	0	0
557							#DIV/0!		#DIV/0!		#DIV/0!		G	[A]	110918	125			0.112569	0	0
558	C	[A]	141576	585			0.411505		0		0		C	[A, T]	115136	157	243		0.135888	0.210324	0
559	T	[C]	140909	1171			0.824184		0		0								#DIV/0!	#DIV/0!	#DIV/0!
560	G	[A]	136399	1462			1.06049	0.99694	0		0		G	[A]	109470	1177			1.06374	0	0
561	C	[T]	137785	267			0.193405		0		0		C	[T]	110336	467			0.421469	0	0
562	CA	[C, AA]	119757	304	610		0.251925		0.505507		0		CA	[C, AA, TA]	97851	348	449	178	0.352134	0.454334	0.180115
564	A	[T]	135372	671			0.493226		0		0								#DIV/0!	#DIV/0!	#DIV/0!
566							#DIV/0!		#DIV/0!		#DIV/0!								#DIV/0!	#DIV/0!	#DIV/0!
567							#DIV/0!		#DIV/0!		#DIV/0!								#DIV/0!	#DIV/0!	#DIV/0!
569							#DIV/0!		#DIV/0!		#DIV/0!								#DIV/0!	#DIV/0!	#DIV/0!
570							#DIV/0!		#DIV/0!		#DIV/0!								#DIV/0!	#DIV/0!	#DIV/0!
571							#DIV/0!		#DIV/0!		#DIV/0!								#DIV/0!	#DIV/0!	#DIV/0!
572							#DIV/0!		#DIV/0!		#DIV/0!								#DIV/0!	#DIV/0!	#DIV/0!
573	T	[A]	123831	240			0.193438		0		0		TC	[T]	111501	210			0.187985	0	0
574	C	[T]	121031	464			0.381909		0		0								#DIV/0!	#DIV/0!	#DIV/0!
575							#DIV/0!		#DIV/0!		#DIV/0!		C	[T]	115446	151			0.130626	0	0
577							#DIV/0!		#DIV/0!		#DIV/0!								#DIV/0!	#DIV/0!	#DIV/0!
578	G	[T]	122172	217			0.177304		0		0		G	[A]	112937	193			0.1706	0	0
579							#DIV/0!		#DIV/0!		#DIV/0!								#DIV/0!	#DIV/0!	#DIV/0!
582							#DIV/0!		#DIV/0!		#DIV/0!		TC	[T]	114967	280			0.242956	0	0
583							#DIV/0!		#DIV/0!		#DIV/0!								#DIV/0!	#DIV/0!	#DIV/0!
584							#DIV/0!		#DIV/0!		#DIV/0!								#DIV/0!	#DIV/0!	#DIV/0!
585							#DIV/0!		#DIV/0!		#DIV/0!								#DIV/0!	#DIV/0!	#DIV/0!
587	A	[T]	116905	1819			1.53212	not in LOF	0		0								#DIV/0!	#DIV/0!	#DIV/0!
588							#DIV/0!		#DIV/0!		#DIV/0!								#DIV/0!	#DIV/0!	#DIV/0!
589							#DIV/0!		#DIV/0!		#DIV/0!								#DIV/0!	#DIV/0!	#DIV/0!
590							#DIV/0!		#DIV/0!		#DIV/0!								#DIV/0!	#DIV/0!	#DIV/0!
591							#DIV/0!		#DIV/0!		#DIV/0!								#DIV/0!	#DIV/0!	#DIV/0!
592							#DIV/0!		#DIV/0!		#DIV/0!								#DIV/0!	#DIV/0!	#DIV/0!
594							#DIV/0!		#DIV/0!		#DIV/0!								#DIV/0!	#DIV/0!	#DIV/0!
595							#DIV/0!		#DIV/0!		#DIV/0!		T	[C]	136863	226			0.164856	0	0
596	G	[A]	132496	279			0.21013		0		0		G	[A]	135499	437			0.321475	0	0
597							#DIV/0!		#DIV/0!		#DIV/0!		C	[A, T]	139382	171	335		0.122241	0.239477	0
598	TG	[T, CG]	117777	202	1669		0.168829		1.39493	2.4133	0		TG	[T, CG]	127291	165	741		0.128708	0.578017	0
599							#DIV/0!		#DIV/0!		#DIV/0!		G	[T]	139620	157			0.112322	0	0
600							#DIV/0!		#DIV/0!		#DIV/0!								#DIV/0!	#DIV/0!	#DIV/0!
601							#DIV/0!		#DIV/0!		#DIV/0!								#DIV/0!	#DIV/0!	#DIV/0!
602	G	[A]	129422	955			0.732491		0		0								#DIV/0!	#DIV/0!	#DIV/0!
604							#DIV/0!		#DIV/0!		#DIV/0!		G	[A]	146317	523			0.35617	0	0
605	C	[T]	134878	372			0.275046		0		0		C	[T]	147139	652			0.441164	0	0
606							#DIV/0!		#DIV/0!		#DIV/0!		A	[G]	147707	197			0.133195	0	0
607							#DIV/0!		#DIV/0!		#DIV/0!		G	[T]	143530	323			0.224535	0	0
608							#DIV/0!		#DIV/0!		#DIV/0!								#DIV/0!	#DIV/0!	#DIV/0!
609							#DIV/0!		#DIV/0!		#DIV/0!		A	[G]	146368	487			0.33162	0	0
610							#DIV/0!		#DIV/0!		#DIV/0!		G	[T]	141672	466			0.32785	0	0
611							#DIV/0!		#DIV/0!		#DIV/0!								#DIV/0!	#DIV/0!	#DIV/0!
612							#DIV/0!		#DIV/0!		#DIV/0!		G	[T]	145773	234			0.160266	0	0
613							#DIV/0!		#DIV/0!		#DIV/0!		G	[T]	151121	255			0.168455	0	0
615							#DIV/0!		#DIV/0!		#DIV/0!								#DIV/0!	#DIV/0!	#DIV/0!
616							#DIV/0!		#DIV/0!		#DIV/0!								#DIV/0!	#DIV/0!	#DIV/0!
618							#DIV/0!		#DIV/0!		#DIV/0!								#DIV/0!	#DIV/0!	#DIV/0!
620	G	[A]	161538	600			0.370055		0		0		G	[A]	163216	1362			0.827571	0	0
621	C	[T]	162052	812			0.498575		0		0		C	[T]	164107	510			0.30981	0	0
622							#DIV/0!		#DIV/0!		#DIV/0!								#DIV/0!	#DIV/0!	#DIV/0!
623							#DIV/0!		#DIV/0!		#DIV/0!								#DIV/0!	#DIV/0!	#DIV/0!
624							#DIV/0!		#DIV/0!		#DIV/0!								#DIV/0!	#DIV/0!	#DIV/0!
626							#DIV/0!		#DIV/0!		#DIV/0!		A	[G]	163106	185			0.113295	0	0
628							#DIV/0!		#DIV/0!		#DIV/0!								#DIV/0!	#DIV/0!	#DIV/0!
629							#DIV/0!		#DIV/0!		#DIV/0!								#DIV/0!	#DIV/0!	#DIV/0!
630							#DIV/0!		#DIV/0!		#DIV/0!								#DIV/0!	#DIV/0!	#DIV/0!
631	A	[G]	165000	587			0.354496		0		0		A	[G]	159558	275			0.172055	0	0
632	C	[T]	169329	987			0.579511		0		0								#DIV/0!	#DIV/0!	#DIV/0!
633							#DIV/0!		#DIV/0!		#DIV/0!								#DIV/0!	#DIV/0!	#DIV/0!
634							#DIV/0!		#DIV/0!		#DIV/0!								#DIV/0!	#DIV/0!	#DIV/0!
635	A	[T]	172256	2258			1.29388	not in LOF	0		0								#DIV/0!	#DIV/0!	#DIV/0!
636							#DIV/0!		#DIV/0!		#DIV/0!								#DIV/0!	#DIV/0!	#DIV/0!
640	A	[G]	169552	712			0.418174		0		0								#DIV/0!	#DIV/0!	#DIV/0!
641							#DIV/0!		#DIV/0!		#DIV/0!								#DIV/0!	#DIV/0!	#DIV/0!
642							#DIV/0!		#DIV/0!		#DIV/0!								#DIV/0!	#DIV/0!	#DIV/0!
643							#DIV/0!		#DIV/0!		#DIV/0!								#DIV/0!	#DIV/0!	#DIV/0!
646	G	[T]	169420	357			0.210276		0		0		G	[T]	164713	383			0.231986	0	0
647	C	[T]	171066	2557			1.47273	1.81817	0		0		C	[T]	162009	1323			0.810007	0	0
648							#DIV/0!		#DIV/0!		#DIV/0!								#DIV/0!	#DIV/0!	#DIV/0!
649							#DIV/0!		#DIV/0!		#DIV/0!								#DIV/0!	#DIV/0!	#DIV/0!
650							#DIV/0!		#DIV/0!		#DIV/0!								#DIV/0!	#DIV/0!	#DIV/0!
651	G	[A, T]	161976	1181	326		0.722399		0.199409		0		G	[A]	154031	295			0.191154	0	0
652	C	[T]	159834	447			0.278885		0		0		C	[T]	150284	860			0.568994	0	0
654	G	[A]	156946	541			0.34352		0		0								#DIV/0!	#DIV/0!	#DIV/0!
656							#DIV/0!		#DIV/0!		#DIV/0!		G	[T]	141261	255			0.180192	0	0
658	T	[C]	146596	390			0.265331		0		0		T	[C]	144644	513			0.35341	0	0
659							#DIV/0!		#DIV/0!		#DIV/0!								#DIV/0!	#DIV/0!	#DIV/0!
660	C	[A]	144617	197			0.136037		0		0								#DIV/0!	#DIV/0!	#DIV/0!
661							#DIV/0!		#DIV/0!		#DIV/0!		G	[A, T]	143919	565	296		0.390247	0.204448	0
662							#DIV/0!		#DIV/0!		#DIV/0!								#DIV/0!	#DIV/0!	#DIV/0!
663							#DIV/0!		#DIV/0!		#DIV/0!								#DIV/0!	#DIV/0!	#DIV/0!
664							#DIV/0!		#DIV/0!		#DIV/0!		C	[T]	153149	369			0.240363	0	0
665	G	[A]	152417	1407			0.914682		0		0		G	[A]	152055	794			0.519467	0	0
666							#DIV/0!		#DIV/0!		#DIV/0!								#DIV/0!	#DIV/0!	#DIV/0!
668							#DIV/0!		#DIV/0!		#DIV/0!		G	[A]	145460	324			0.222247	0	0
669	C	[T]	146316	2404			1.61646	1.7419	0		0		C	[T]	145087	1359			0.927987	0	0
670	C	[T]	145594	217			0.148823		0		0								#DIV/0!	#DIV/0!	#DIV/0!
671	G	[A]	141070	1884			1.31791	3.73109	0		0		G	[A]	139361	494			0.353223	0	0
672							#DIV/0!		#DIV/0!		#DIV/0!								#DIV/0!	#DIV/0!	#DIV/0!
673							#DIV/0!		#DIV/0!		#DIV/0!		G	[A]	145500	245			0.168102	0	0
674	G	[A]	142415	860			0.600244		0		0		G	[A]	144786	1509			1.03148	0	0
675	C	[T]	137287	287			0.208615		0		0		C	[T]	139677	425			0.30335	0	0
676							#DIV/0!		#DIV/0!		#DIV/0!								#DIV/0!	#DIV/0!	#DIV/0!
679	TC	[T]	134194	716			0.530724		0		0		TC	[T]	126161	1132			0.889287	0	0
680							#DIV/0!		#DIV/0!		#DIV/0!								#DIV/0!	#DIV/0!	#DIV/0!
682							#DIV/0!		#DIV/0!		#DIV/0!								#DIV/0!	#DIV/0!	#DIV/0!
683	C	[T]	149661	222			0.148116		0		0		C	[T]	144200	469			0.324188	0	0
684							#DIV/0!		#DIV/0!		#DIV/0!								#DIV/0!	#DIV/0!	#DIV/0!
685							#DIV/0!		#DIV/0!		#DIV/0!								#DIV/0!	#DIV/0!	#DIV/0!
686							#DIV/0!		#DIV/0!		#DIV/0!								#DIV/0!	#DIV/0!	#DIV/0!
688							#DIV/0!		#DIV/0!		#DIV/0!								#DIV/0!	#DIV/0!	#DIV/0!
689							#DIV/0!		#DIV/0!		#DIV/0!								#DIV/0!	#DIV/0!	#DIV/0!
690	C	[T]	149042	857			0.571718		0		0								#DIV/0!	#DIV/0!	#DIV/0!
692	G	[A]	147904	605			0.407383		0		0		G	[A]	133386	493			0.368243	0	0
693							#DIV/0!		#DIV/0!		#DIV/0!								#DIV/0!	#DIV/0!	#DIV/0!
694							#DIV/0!		#DIV/0!		#DIV/0!								#DIV/0!	#DIV/0!	#DIV/0!
695							#DIV/0!		#DIV/0!		#DIV/0!		G	[A]	128371	849			0.657019	0	0
696	C	[G, T]	146822	677	641		0.457		0.432699		0		C	[G, T]	131611	348	1026		0.261684	0.771516	0
697							#DIV/0!		#DIV/0!		#DIV/0!								#DIV/0!	#DIV/0!	#DIV/0!
698							#DIV/0!		#DIV/0!		#DIV/0!								#DIV/0!	#DIV/0!	#DIV/0!
701							#DIV/0!		#DIV/0!		#DIV/0!								#DIV/0!	#DIV/0!	#DIV/0!
702	C	[T]	169502	969			0.568425		0		0								#DIV/0!	#DIV/0!	#DIV/0!
703							#DIV/0!		#DIV/0!		#DIV/0!								#DIV/0!	#DIV/0!	#DIV/0!
704							#DIV/0!		#DIV/0!		#DIV/0!								#DIV/0!	#DIV/0!	#DIV/0!
705	G	[T]	167968	389			0.231057		0		0		G	[A]	132618	258			0.194166	0	0
707	G	[A]	170750	960			0.559082		0		0		G	[A]	133879	286			0.21317	0	0
708							#DIV/0!		#DIV/0!		#DIV/0!								#DIV/0!	#DIV/0!	#DIV/0!
709							#DIV/0!		#DIV/0!		#DIV/0!								#DIV/0!	#DIV/0!	#DIV/0!
710							#DIV/0!		#DIV/0!		#DIV/0!		C	[T]	131692	716			0.540753	0	0
711							#DIV/0!		#DIV/0!		#DIV/0!								#DIV/0!	#DIV/0!	#DIV/0!
712	G	[A]	167396	694			0.412874		0		0		G	[A]	132344	864			0.64861	0	0
713	C	[T]	161687	418			0.257858		0		0		C	[T]	126740	564			0.443034	0	0
714							#DIV/0!		#DIV/0!		#DIV/0!								#DIV/0!	#DIV/0!	#DIV/0!
715							#DIV/0!		#DIV/0!		#DIV/0!								#DIV/0!	#DIV/0!	#DIV/0!
716							#DIV/0!		#DIV/0!		#DIV/0!								#DIV/0!	#DIV/0!	#DIV/0!
718							#DIV/0!		#DIV/0!		#DIV/0!		T	[C]	116694	339			0.289662	0	0
719	G	[A]	146350	4008			2.66564	1.47203	0		0		G	[A]	112566	2076			1.81085	0	0
720	C	[T]	151635	910			0.596545		0		0		C	[T]	117457	406			0.344468	0	0
721							#DIV/0!		#DIV/0!		#DIV/0!								#DIV/0!	#DIV/0!	#DIV/0!
722	C	[T]	146411	519			0.353229		0		0		C	[T]	111137	517			0.463038	0	0
723	A	[G]	149937	458			0.304531		0		0		A	[G]	114561	487			0.423302	0	0
724							#DIV/0!		#DIV/0!		#DIV/0!		G	[T]	116781	311			0.265603	0	0
725	GC	[G, AC]	132275	1674	339		1.24657	0.526462	0.252443		0		GC	[G, AC]	107487	2617	419		2.36783	0.379107	0
726							#DIV/0!		#DIV/0!		#DIV/0!								#DIV/0!	#DIV/0!	#DIV/0!
728							#DIV/0!		#DIV/0!		#DIV/0!								#DIV/0!	#DIV/0!	#DIV/0!
729							#DIV/0!		#DIV/0!		#DIV/0!		C	[T]	132738	209			0.157206	0	0
730							#DIV/0!		#DIV/0!		#DIV/0!		C	[T]	138012	309			0.223393	0	0
731	G	[A]	161234	294			0.182012		0		0		G	[A]	137585	329			0.238554	0	0
732	G	[A]	166172	1517			0.904651		0		0								#DIV/0!	#DIV/0!	#DIV/0!
733							#DIV/0!		#DIV/0!		#DIV/0!								#DIV/0!	#DIV/0!	#DIV/0!
734							#DIV/0!		#DIV/0!		#DIV/0!		A	[G]	133207	717			0.535378	0	0
735							#DIV/0!		#DIV/0!		#DIV/0!								#DIV/0!	#DIV/0!	#DIV/0!
736							#DIV/0!		#DIV/0!		#DIV/0!		A	[G]	128019	551			0.42856	0	0
737							#DIV/0!		#DIV/0!		#DIV/0!								#DIV/0!	#DIV/0!	#DIV/0!
738	C	[T]	163153	541			0.330495		0		0		C	[T]	125061	500			0.398213	0	0
739							#DIV/0!		#DIV/0!		#DIV/0!								#DIV/0!	#DIV/0!	#DIV/0!
741							#DIV/0!		#DIV/0!		#DIV/0!								#DIV/0!	#DIV/0!	#DIV/0!
742							#DIV/0!		#DIV/0!		#DIV/0!								#DIV/0!	#DIV/0!	#DIV/0!
743							#DIV/0!		#DIV/0!		#DIV/0!		G	[A]	126211	466			0.367865	0	0
744	C	[T]	162653	1288			0.785648		0		0		C	[T]	126274	563			0.443877	0	0
745							#DIV/0!		#DIV/0!		#DIV/0!		C	[T]	123632	243			0.196165	0	0
746							#DIV/0!		#DIV/0!		#DIV/0!		T	[C]	123648	220			0.177608	0	0
747							#DIV/0!		#DIV/0!		#DIV/0!								#DIV/0!	#DIV/0!	#DIV/0!
748							#DIV/0!		#DIV/0!		#DIV/0!								#DIV/0!	#DIV/0!	#DIV/0!
750							#DIV/0!		#DIV/0!		#DIV/0!								#DIV/0!	#DIV/0!	#DIV/0!
752	G	[A]	164273	364			0.221092		0		0		G	[A]	124315	322			0.25835	0	0
753	C	[A, T]	155164	1909	3492		1.18893	not in LOF	2.17482	2.56951	0		C	[T]	120077	1025			0.846394	0	0
754	C	[A]	155335	264			0.169667		0		0		C	[T]	121307	291			0.239313	0	0
755	G	[A]	148603	2161			1.43337	1.1665	0		0		G	[A]	114705	1427			1.22877	0	0
757							#DIV/0!		#DIV/0!		#DIV/0!								#DIV/0!	#DIV/0!	#DIV/0!
758							#DIV/0!		#DIV/0!		#DIV/0!								#DIV/0!	#DIV/0!	#DIV/0!
759							#DIV/0!		#DIV/0!		#DIV/0!								#DIV/0!	#DIV/0!	#DIV/0!
761							#DIV/0!		#DIV/0!		#DIV/0!								#DIV/0!	#DIV/0!	#DIV/0!
762							#DIV/0!		#DIV/0!		#DIV/0!								#DIV/0!	#DIV/0!	#DIV/0!
763							#DIV/0!		#DIV/0!		#DIV/0!		C	[T]	115613	518			0.446048	0	0
764							#DIV/0!		#DIV/0!		#DIV/0!								#DIV/0!	#DIV/0!	#DIV/0!
765							#DIV/0!		#DIV/0!		#DIV/0!								#DIV/0!	#DIV/0!	#DIV/0!
766							#DIV/0!		#DIV/0!		#DIV/0!								#DIV/0!	#DIV/0!	#DIV/0!
767							#DIV/0!		#DIV/0!		#DIV/0!								#DIV/0!	#DIV/0!	#DIV/0!
768							#DIV/0!		#DIV/0!		#DIV/0!								#DIV/0!	#DIV/0!	#DIV/0!
769							#DIV/0!		#DIV/0!		#DIV/0!								#DIV/0!	#DIV/0!	#DIV/0!
772							#DIV/0!		#DIV/0!		#DIV/0!								#DIV/0!	#DIV/0!	#DIV/0!
773	C	[T]	171646	580			0.336767		0		0		C	[T]	146889	630			0.427064	0	0
776							#DIV/0!		#DIV/0!		#DIV/0!								#DIV/0!	#DIV/0!	#DIV/0!
777	G	[A]	175013	402			0.229171		0		0		G	[A]	135848	523			0.383513	0	0
778							#DIV/0!		#DIV/0!		#DIV/0!		T	[C]	131188	345			0.262292	0	0
779	G	[A]	172950	867			0.4988		0		0		G	[A]	127239	426			0.333686	0	0
780							#DIV/0!		#DIV/0!		#DIV/0!		C	[T]	120416	269			0.222894	0	0
781	A	[T]	163559	3059			1.83594	not in LOF	0		0								#DIV/0!	#DIV/0!	#DIV/0!
782							#DIV/0!		#DIV/0!		#DIV/0!								#DIV/0!	#DIV/0!	#DIV/0!
783							#DIV/0!		#DIV/0!		#DIV/0!								#DIV/0!	#DIV/0!	#DIV/0!
784							#DIV/0!		#DIV/0!		#DIV/0!								#DIV/0!	#DIV/0!	#DIV/0!
788							#DIV/0!		#DIV/0!		#DIV/0!		C	[T]	119080	316			0.264665	0	0
789	C	[T]	164846	210			0.12723		0		0		C	[T]	119234	225			0.188349	0	0
790	T	[C]	168969	252			0.148918		0		0		T	[A, C]	123598	195	356		0.157069	0.286752	0
791	GC	[G, AC]	150180	3269	288		2.12636	2.19945	0.187333		0		GC	[G, TC, GCCC]	101266	992	234	118	0.966767	0.228048	0.114999
792	C	[T]	169192	373			0.219975		0		0		C	[T]	117073	477			0.405785	0	0
793							#DIV/0!		#DIV/0!		#DIV/0!								#DIV/0!	#DIV/0!	#DIV/0!
794							#DIV/0!		#DIV/0!		#DIV/0!								#DIV/0!	#DIV/0!	#DIV/0!
795							#DIV/0!		#DIV/0!		#DIV/0!								#DIV/0!	#DIV/0!	#DIV/0!
796							#DIV/0!		#DIV/0!		#DIV/0!								#DIV/0!	#DIV/0!	#DIV/0!
797							#DIV/0!		#DIV/0!		#DIV/0!								#DIV/0!	#DIV/0!	#DIV/0!
798	A	[C]	150127	1111			0.734604		0		0		A	[C]	111952	753			0.668116	0	0
800	T	[C]	137462	2696			1.92354	0.916385	0		0		T	[C]	106900	2292			2.09905	0	0
802	A	[C]	134599	289			0.214252		0		0		A	[C]	103803	220			0.211492	0	0
803	T	[A]	133567	1197			0.888219		0		0								#DIV/0!	#DIV/0!	#DIV/0!
804							#DIV/0!		#DIV/0!		#DIV/0!								#DIV/0!	#DIV/0!	#DIV/0!
805							#DIV/0!		#DIV/0!		#DIV/0!								#DIV/0!	#DIV/0!	#DIV/0!
806	T	[C]	136646	889			0.646381		0		0		T	[C]	107505	784			0.723989	0	0
807							#DIV/0!		#DIV/0!		#DIV/0!		C	[A]	108211	243			0.224058	0	0
808	T	[C]	134960	204			0.150928		0		0								#DIV/0!	#DIV/0!	#DIV/0!
809							#DIV/0!		#DIV/0!		#DIV/0!								#DIV/0!	#DIV/0!	#DIV/0!
812							#DIV/0!		#DIV/0!		#DIV/0!								#DIV/0!	#DIV/0!	#DIV/0!
813							#DIV/0!		#DIV/0!		#DIV/0!		C	[T]	116415	231			0.198035	0	0
815							#DIV/0!		#DIV/0!		#DIV/0!								#DIV/0!	#DIV/0!	#DIV/0!
816							#DIV/0!		#DIV/0!		#DIV/0!								#DIV/0!	#DIV/0!	#DIV/0!
817	A	[C]	143333	977			0.677015		0		0		A	[C]	114927	834			0.72045	0	0
818	C	[T]	141993	530			0.37187		0		0								#DIV/0!	#DIV/0!	#DIV/0!
819							#DIV/0!		#DIV/0!		#DIV/0!								#DIV/0!	#DIV/0!	#DIV/0!
820	A	[C]	133115	784			0.585516		0		0		A	[C]	101940	738			0.718752	0	0
821							#DIV/0!		#DIV/0!		#DIV/0!		C	[T]	102930	167			0.161983	0	0
822							#DIV/0!		#DIV/0!		#DIV/0!		G	[A]	105140	248			0.235321	0	0
823							#DIV/0!		#DIV/0!		#DIV/0!								#DIV/0!	#DIV/0!	#DIV/0!
825							#DIV/0!		#DIV/0!		#DIV/0!								#DIV/0!	#DIV/0!	#DIV/0!
826							#DIV/0!		#DIV/0!		#DIV/0!								#DIV/0!	#DIV/0!	#DIV/0!
828							#DIV/0!		#DIV/0!		#DIV/0!		G	[T]	102698	195			0.189517	0	0
832							#DIV/0!		#DIV/0!		#DIV/0!								#DIV/0!	#DIV/0!	#DIV/0!
833							#DIV/0!		#DIV/0!		#DIV/0!		A	[G]	96817	174			0.179398	0	0
834							#DIV/0!		#DIV/0!		#DIV/0!								#DIV/0!	#DIV/0!	#DIV/0!
835							#DIV/0!		#DIV/0!		#DIV/0!		G	[A]	89785	197			0.218933	0	0
836							#DIV/0!		#DIV/0!		#DIV/0!								#DIV/0!	#DIV/0!	#DIV/0!
837							#DIV/0!		#DIV/0!		#DIV/0!								#DIV/0!	#DIV/0!	#DIV/0!
838	A	[G]	123953	1121			0.896269		0		0								#DIV/0!	#DIV/0!	#DIV/0!
839							#DIV/0!		#DIV/0!		#DIV/0!		A	[G]	100946	148			0.146398	0	0
840							#DIV/0!		#DIV/0!		#DIV/0!								#DIV/0!	#DIV/0!	#DIV/0!
841							#DIV/0!		#DIV/0!		#DIV/0!								#DIV/0!	#DIV/0!	#DIV/0!
842							#DIV/0!		#DIV/0!		#DIV/0!								#DIV/0!	#DIV/0!	#DIV/0!
843	C	[A]	123023	144			0.116914		0		0								#DIV/0!	#DIV/0!	#DIV/0!
844	G	[T]	126060	335			0.265042		0		0								#DIV/0!	#DIV/0!	#DIV/0!
845							#DIV/0!		#DIV/0!		#DIV/0!								#DIV/0!	#DIV/0!	#DIV/0!
846							#DIV/0!		#DIV/0!		#DIV/0!		G	[T]	128397	271			0.21062	0	0
847							#DIV/0!		#DIV/0!		#DIV/0!								#DIV/0!	#DIV/0!	#DIV/0!
848	G	[A]	135500	871			0.638699		0		0		G	[A]	132879	1619			1.20374	0	0
849							#DIV/0!		#DIV/0!		#DIV/0!								#DIV/0!	#DIV/0!	#DIV/0!
850							#DIV/0!		#DIV/0!		#DIV/0!								#DIV/0!	#DIV/0!	#DIV/0!
854							#DIV/0!		#DIV/0!		#DIV/0!								#DIV/0!	#DIV/0!	#DIV/0!
855							#DIV/0!		#DIV/0!		#DIV/0!		C	[T]	134169	333			0.24758	0	0
856	A	[G]	145051	1612			1.09912	not in LOF	0		0								#DIV/0!	#DIV/0!	#DIV/0!
857							#DIV/0!		#DIV/0!		#DIV/0!								#DIV/0!	#DIV/0!	#DIV/0!
858							#DIV/0!		#DIV/0!		#DIV/0!								#DIV/0!	#DIV/0!	#DIV/0!
860							#DIV/0!		#DIV/0!		#DIV/0!								#DIV/0!	#DIV/0!	#DIV/0!
861							#DIV/0!		#DIV/0!		#DIV/0!								#DIV/0!	#DIV/0!	#DIV/0!
862	G	[T]	144759	363			0.250134		0		0								#DIV/0!	#DIV/0!	#DIV/0!
863							#DIV/0!		#DIV/0!		#DIV/0!								#DIV/0!	#DIV/0!	#DIV/0!
864	T	[A, C]	145725	244	258		0.166864		0.176438		0								#DIV/0!	#DIV/0!	#DIV/0!
865	G	[A]	146954	347			0.235572		0		0		G	[A]	121004	213			0.175718	0	0
866	C	[T]	148961	1680			1.11523	1.16212	0		0		C	[T]	123639	1198			0.959651	0	0
867	C	[T]	155343	563			0.361115		0		0								#DIV/0!	#DIV/0!	#DIV/0!
868							#DIV/0!		#DIV/0!		#DIV/0!								#DIV/0!	#DIV/0!	#DIV/0!
869							#DIV/0!		#DIV/0!		#DIV/0!								#DIV/0!	#DIV/0!	#DIV/0!
870							#DIV/0!		#DIV/0!		#DIV/0!		C	[A]	135576	362			0.266298	0	0
871							#DIV/0!		#DIV/0!		#DIV/0!								#DIV/0!	#DIV/0!	#DIV/0!
872							#DIV/0!		#DIV/0!		#DIV/0!								#DIV/0!	#DIV/0!	#DIV/0!
873							#DIV/0!		#DIV/0!		#DIV/0!		C	[T]	143068	654			0.455045	0	0
874	G	[A]	160385	1158			0.716837		0		0								#DIV/0!	#DIV/0!	#DIV/0!
877							#DIV/0!		#DIV/0!		#DIV/0!								#DIV/0!	#DIV/0!	#DIV/0!
878							#DIV/0!		#DIV/0!		#DIV/0!								#DIV/0!	#DIV/0!	#DIV/0!
879							#DIV/0!		#DIV/0!		#DIV/0!								#DIV/0!	#DIV/0!	#DIV/0!
880							#DIV/0!		#DIV/0!		#DIV/0!								#DIV/0!	#DIV/0!	#DIV/0!
881							#DIV/0!		#DIV/0!		#DIV/0!								#DIV/0!	#DIV/0!	#DIV/0!
884							#DIV/0!		#DIV/0!		#DIV/0!								#DIV/0!	#DIV/0!	#DIV/0!
885							#DIV/0!		#DIV/0!		#DIV/0!		TC	[T]	160490	326			0.202716	0	0
886							#DIV/0!		#DIV/0!		#DIV/0!								#DIV/0!	#DIV/0!	#DIV/0!
887	C	[A]	163594	988			0.600309		0		0								#DIV/0!	#DIV/0!	#DIV/0!
888	C	[T]	160527	565			0.350731		0		0								#DIV/0!	#DIV/0!	#DIV/0!
889							#DIV/0!		#DIV/0!		#DIV/0!		C	[T]	167116	210			0.125504	0	0
890							#DIV/0!		#DIV/0!		#DIV/0!		G	[A]	164797	280			0.169618	0	0
891							#DIV/0!		#DIV/0!		#DIV/0!								#DIV/0!	#DIV/0!	#DIV/0!
898							#DIV/0!		#DIV/0!		#DIV/0!								#DIV/0!	#DIV/0!	#DIV/0!
899							#DIV/0!		#DIV/0!		#DIV/0!		T	[A]	139308	217			0.155528	0	0
900							#DIV/0!		#DIV/0!		#DIV/0!		G	[T]	139635	282			0.201548	0	0
902							#DIV/0!		#DIV/0!		#DIV/0!								#DIV/0!	#DIV/0!	#DIV/0!
903							#DIV/0!		#DIV/0!		#DIV/0!								#DIV/0!	#DIV/0!	#DIV/0!
904							#DIV/0!		#DIV/0!		#DIV/0!								#DIV/0!	#DIV/0!	#DIV/0!
905							#DIV/0!		#DIV/0!		#DIV/0!								#DIV/0!	#DIV/0!	#DIV/0!
906							#DIV/0!		#DIV/0!		#DIV/0!								#DIV/0!	#DIV/0!	#DIV/0!
907							#DIV/0!		#DIV/0!		#DIV/0!		G	[A]	134807	242			0.179194	0	0
908							#DIV/0!		#DIV/0!		#DIV/0!								#DIV/0!	#DIV/0!	#DIV/0!
909	T	[A]	137949	1528			1.09552	not in LOF	0		0								#DIV/0!	#DIV/0!	#DIV/0!
910							#DIV/0!		#DIV/0!		#DIV/0!								#DIV/0!	#DIV/0!	#DIV/0!
911							#DIV/0!		#DIV/0!		#DIV/0!								#DIV/0!	#DIV/0!	#DIV/0!
912	C	[T]	128754	1651			1.26606	1.67592	0		0		C	[T]	134395	1023			0.755439	0	0
913							#DIV/0!		#DIV/0!		#DIV/0!								#DIV/0!	#DIV/0!	#DIV/0!
914	G	[A]	132972	996			0.743461		0		0		G	[A]	139072	700			0.500816	0	0
915							#DIV/0!		#DIV/0!		#DIV/0!								#DIV/0!	#DIV/0!	#DIV/0!
916	T	[C]	141690	273			0.192304		0		0								#DIV/0!	#DIV/0!	#DIV/0!
917							#DIV/0!		#DIV/0!		#DIV/0!								#DIV/0!	#DIV/0!	#DIV/0!
918							#DIV/0!		#DIV/0!		#DIV/0!		G	[A]	137487	311			0.225693	0	0
919							#DIV/0!		#DIV/0!		#DIV/0!		T	[C]	133011	251			0.188351	0	0
920	G	[T]	124970	656			0.522185		0		0		G	[A, T]	129636	251	815		0.19204	0.623556	0
921	C	[T]	128480	1042			0.804497		0		0		C	[T]	134110	445			0.33072	0	0
922							#DIV/0!		#DIV/0!		#DIV/0!		G	[A]	128675	284			0.220225	0	0
923							#DIV/0!		#DIV/0!		#DIV/0!								#DIV/0!	#DIV/0!	#DIV/0!
924							#DIV/0!		#DIV/0!		#DIV/0!		C	[T]	119493	262			0.21878	0	0
925							#DIV/0!		#DIV/0!		#DIV/0!		C	[T]	115165	330			0.285727	0	0
926							#DIV/0!		#DIV/0!		#DIV/0!								#DIV/0!	#DIV/0!	#DIV/0!
927							#DIV/0!		#DIV/0!		#DIV/0!								#DIV/0!	#DIV/0!	#DIV/0!
928							#DIV/0!		#DIV/0!		#DIV/0!								#DIV/0!	#DIV/0!	#DIV/0!
929	C	[T]	115427	254			0.219569		0		0		C	[T]	110410	430			0.387947	0	0
930							#DIV/0!		#DIV/0!		#DIV/0!		C	[A]	106874	171			0.159746	0	0
931	T	[C]	110670	250			0.225388		0		0		T	[C]	105651	354			0.333947	0	0
932							#DIV/0!		#DIV/0!		#DIV/0!		G	[A]	112128	171			0.152272	0	0
933	TG	[T]	104322	1887			1.77669	4.1092	0		0		TG	[T]	107543	467			0.432367	0	0
934							#DIV/0!		#DIV/0!		#DIV/0!								#DIV/0!	#DIV/0!	#DIV/0!
935							#DIV/0!		#DIV/0!		#DIV/0!								#DIV/0!	#DIV/0!	#DIV/0!
936							#DIV/0!		#DIV/0!		#DIV/0!								#DIV/0!	#DIV/0!	#DIV/0!
937	G	[A]	112614	437			0.386551		0		0		G	[A, T]	107440	579	151		0.535269	0.139595	0
938							#DIV/0!		#DIV/0!		#DIV/0!		C	[T]	113976	313			0.273867	0	0
939							#DIV/0!		#DIV/0!		#DIV/0!		C	[A]	119004	207			0.173642	0	0
940	G	[A, T]	122149	475	406		0.386085		0.330001		0		G	[A]	118803	636			0.532489	0	0
941							#DIV/0!		#DIV/0!		#DIV/0!								#DIV/0!	#DIV/0!	#DIV/0!
942							#DIV/0!		#DIV/0!		#DIV/0!								#DIV/0!	#DIV/0!	#DIV/0!
943							#DIV/0!		#DIV/0!		#DIV/0!								#DIV/0!	#DIV/0!	#DIV/0!
944							#DIV/0!		#DIV/0!		#DIV/0!		G	[A]	120227	163			0.135393	0	0
945							#DIV/0!		#DIV/0!		#DIV/0!								#DIV/0!	#DIV/0!	#DIV/0!
946	T	[C]	124661	235			0.188157		0		0		T	[C]	114309	245			0.213873	0	0
948							#DIV/0!		#DIV/0!		#DIV/0!								#DIV/0!	#DIV/0!	#DIV/0!
949							#DIV/0!		#DIV/0!		#DIV/0!								#DIV/0!	#DIV/0!	#DIV/0!
950							#DIV/0!		#DIV/0!		#DIV/0!								#DIV/0!	#DIV/0!	#DIV/0!
951							#DIV/0!		#DIV/0!		#DIV/0!		G	[T]	129578	179			0.13795	0	0
952							#DIV/0!		#DIV/0!		#DIV/0!								#DIV/0!	#DIV/0!	#DIV/0!
954							#DIV/0!		#DIV/0!		#DIV/0!								#DIV/0!	#DIV/0!	#DIV/0!
955							#DIV/0!		#DIV/0!		#DIV/0!								#DIV/0!	#DIV/0!	#DIV/0!
956	A	[G]	146148	455			0.310362		0		0		A	[G]	137849	694			0.500928	0	0
957	G	[T]	145862	1111			0.755921		0		0								#DIV/0!	#DIV/0!	#DIV/0!
959							#DIV/0!		#DIV/0!		#DIV/0!		A	[G]	147870	244			0.164738	0	0
961							#DIV/0!		#DIV/0!		#DIV/0!								#DIV/0!	#DIV/0!	#DIV/0!
962							#DIV/0!		#DIV/0!		#DIV/0!		A	[G]	154379	256			0.165551	0	0
963	C	[T]	159116	904			0.564929		0		0		C	[T]	152235	710			0.464219	0	0
964							#DIV/0!		#DIV/0!		#DIV/0!		G	[A]	158229	252			0.15901	0	0
965							#DIV/0!		#DIV/0!		#DIV/0!		G	[A]	161134	358			0.221683	0	0
966	C	[T]	169783	308			0.18108		0		0		C	[T]	163254	367			0.224299	0	0
967							#DIV/0!		#DIV/0!		#DIV/0!								#DIV/0!	#DIV/0!	#DIV/0!
968							#DIV/0!		#DIV/0!		#DIV/0!								#DIV/0!	#DIV/0!	#DIV/0!
969							#DIV/0!		#DIV/0!		#DIV/0!								#DIV/0!	#DIV/0!	#DIV/0!
970	C	[T]	168863	990			0.582857		0		0		C	[A, T]	162672	257	240		0.157505	0.147087	0
971	G	[A]	167244	869			0.516914		0		0		G	[A]	159759	1145			0.711604	0	0
972	C	[A]	171653	473			0.274799		0		0		C	[A, T]	163939	539	186		0.327333	0.112957	0
973							#DIV/0!		#DIV/0!		#DIV/0!								#DIV/0!	#DIV/0!	#DIV/0!
974							#DIV/0!		#DIV/0!		#DIV/0!								#DIV/0!	#DIV/0!	#DIV/0!
975							#DIV/0!		#DIV/0!		#DIV/0!								#DIV/0!	#DIV/0!	#DIV/0!
977							#DIV/0!		#DIV/0!		#DIV/0!								#DIV/0!	#DIV/0!	#DIV/0!
978	T	[C]	169212	305			0.179923		0		0		T	[C]	168959	388			0.229115	0	0
979							#DIV/0!		#DIV/0!		#DIV/0!								#DIV/0!	#DIV/0!	#DIV/0!
980							#DIV/0!		#DIV/0!		#DIV/0!								#DIV/0!	#DIV/0!	#DIV/0!
981							#DIV/0!		#DIV/0!		#DIV/0!								#DIV/0!	#DIV/0!	#DIV/0!
982							#DIV/0!		#DIV/0!		#DIV/0!								#DIV/0!	#DIV/0!	#DIV/0!
983							#DIV/0!		#DIV/0!		#DIV/0!		A	[G]	162284	254			0.156271	0	0
984							#DIV/0!		#DIV/0!		#DIV/0!		G	[A]	155106	340			0.218725	0	0
985							#DIV/0!		#DIV/0!		#DIV/0!								#DIV/0!	#DIV/0!	#DIV/0!
986	G	[A]	152234	269			0.17639		0		0		G	[A]	145129	273			0.187755	0	0
987	C	[T]	148103	332			0.223667		0		0		C	[T]	148824	623			0.41687	0	0
988	G	[A]	147240	900			0.607533		0		0		G	[A]	148764	311			0.20862	0	0
991							#DIV/0!		#DIV/0!		#DIV/0!		G	[T]	145303	255			0.175188	0	0
993	G	[A]	139591	525			0.37469		0		0		G	[A]	139322	711			0.507737	0	0
994	C	[T]	136940	481			0.350019		0		0		C	[T]	135788	998			0.729607	0	0
995							#DIV/0!		#DIV/0!		#DIV/0!		C	[A]	132045	194			0.146704	0	0
998							#DIV/0!		#DIV/0!		#DIV/0!								#DIV/0!	#DIV/0!	#DIV/0!
999	C	[T]	141360	1377			0.964711		0		0		C	[T]	135034	1240			0.909931	0	0
1000	C	[T]	136997	713			0.517755		0		0		C	[A, T]	129639	237	378		0.181952	0.290202	0
1001	G	[A]	130817	2031			1.52881	1.15633	0		0		G	[A]	123447	1654			1.32213	0	0
1002	C	[A]	132606	392			0.294741		0		0		C	[A]	123855	379			0.305069	0	0
1003							#DIV/0!		#DIV/0!		#DIV/0!								#DIV/0!	#DIV/0!	#DIV/0!
1006							#DIV/0!		#DIV/0!		#DIV/0!								#DIV/0!	#DIV/0!	#DIV/0!
1007							#DIV/0!		#DIV/0!		#DIV/0!								#DIV/0!	#DIV/0!	#DIV/0!
1008	G	[A]	123339	180			0.145727		0		0		G	[A]	115086	246			0.213297	0	0
1009							#DIV/0!		#DIV/0!		#DIV/0!								#DIV/0!	#DIV/0!	#DIV/0!
1010							#DIV/0!		#DIV/0!		#DIV/0!		G	[A]	112992	186			0.164343	0	0
1012							#DIV/0!		#DIV/0!		#DIV/0!								#DIV/0!	#DIV/0!	#DIV/0!
1013							#DIV/0!		#DIV/0!		#DIV/0!								#DIV/0!	#DIV/0!	#DIV/0!
1014							#DIV/0!		#DIV/0!		#DIV/0!								#DIV/0!	#DIV/0!	#DIV/0!
1015							#DIV/0!		#DIV/0!		#DIV/0!		G	[A]	107560	212			0.196712	0	0
1016	G	[A]	117846	392			0.331535		0		0								#DIV/0!	#DIV/0!	#DIV/0!
1019	T	[C]	111496	480			0.428663		0		0								#DIV/0!	#DIV/0!	#DIV/0!
1020	A	[G, T]	112586	694	449		0.610223		0.394798		0								#DIV/0!	#DIV/0!	#DIV/0!
1024							#DIV/0!		#DIV/0!		#DIV/0!								#DIV/0!	#DIV/0!	#DIV/0!
1025							#DIV/0!		#DIV/0!		#DIV/0!								#DIV/0!	#DIV/0!	#DIV/0!
1026	T	[A]	107777	316			0.292341		0		0		TG	[T, CG]	102842	169	125		0.163861	0.121199	0
1027							#DIV/0!		#DIV/0!		#DIV/0!		G	[T]	105162	241			0.228646	0	0
1028	G	[A]	112053	527			0.468112		0		0		G	[A]	102489	304			0.29574	0	0
1029							#DIV/0!		#DIV/0!		#DIV/0!		T	[C]	104677	142			0.135472	0	0
1030							#DIV/0!		#DIV/0!		#DIV/0!								#DIV/0!	#DIV/0!	#DIV/0!
1032							#DIV/0!		#DIV/0!		#DIV/0!								#DIV/0!	#DIV/0!	#DIV/0!
1036							#DIV/0!		#DIV/0!		#DIV/0!								#DIV/0!	#DIV/0!	#DIV/0!
1037							#DIV/0!		#DIV/0!		#DIV/0!								#DIV/0!	#DIV/0!	#DIV/0!
1038	A	[T]	116593	801			0.682318		0		0								#DIV/0!	#DIV/0!	#DIV/0!
1040							#DIV/0!		#DIV/0!		#DIV/0!								#DIV/0!	#DIV/0!	#DIV/0!
1042	T	[C]	123923	345			0.277626		0		0		T	[C]	112393	203			0.180291	0	0
1043							#DIV/0!		#DIV/0!		#DIV/0!		C	[A]	107136	224			0.208644	0	0
1044							#DIV/0!		#DIV/0!		#DIV/0!								#DIV/0!	#DIV/0!	#DIV/0!
1045							#DIV/0!		#DIV/0!		#DIV/0!		C	[A]	113152	165			0.145609	0	0
1046	T	[C]	127883	288			0.2247		0		0		T	[C]	116291	213			0.182826	0	0
1048	T	[C]	122089	238			0.19456		0		0		T	[C]	116020	245			0.210725	0	0
1049	C	[T]	118459	374			0.314727		0		0								#DIV/0!	#DIV/0!	#DIV/0!
1050							#DIV/0!		#DIV/0!		#DIV/0!								#DIV/0!	#DIV/0!	#DIV/0!
1056							#DIV/0!		#DIV/0!		#DIV/0!								#DIV/0!	#DIV/0!	#DIV/0!
1058	C	[T]	114204	1576			1.3612	not in LOF	0		0								#DIV/0!	#DIV/0!	#DIV/0!
1059							#DIV/0!		#DIV/0!		#DIV/0!								#DIV/0!	#DIV/0!	#DIV/0!
1060							#DIV/0!		#DIV/0!		#DIV/0!								#DIV/0!	#DIV/0!	#DIV/0!
1061	C	[T]	114981	185			0.160638		0		0		C	[T]	118335	168			0.141769	0	0
1062							#DIV/0!		#DIV/0!		#DIV/0!								#DIV/0!	#DIV/0!	#DIV/0!
1063							#DIV/0!		#DIV/0!		#DIV/0!								#DIV/0!	#DIV/0!	#DIV/0!
1064							#DIV/0!		#DIV/0!		#DIV/0!		A	[T]	125385	246			0.195812	0	0
1065							#DIV/0!		#DIV/0!		#DIV/0!								#DIV/0!	#DIV/0!	#DIV/0!
1068							#DIV/0!		#DIV/0!		#DIV/0!								#DIV/0!	#DIV/0!	#DIV/0!
1069							#DIV/0!		#DIV/0!		#DIV/0!								#DIV/0!	#DIV/0!	#DIV/0!
1070	A	[G]	120151	1100			0.907209		0		0								#DIV/0!	#DIV/0!	#DIV/0!
1071							#DIV/0!		#DIV/0!		#DIV/0!								#DIV/0!	#DIV/0!	#DIV/0!
1074							#DIV/0!		#DIV/0!		#DIV/0!								#DIV/0!	#DIV/0!	#DIV/0!
1075							#DIV/0!		#DIV/0!		#DIV/0!								#DIV/0!	#DIV/0!	#DIV/0!
1076	T	[C]	104138	143			0.137129		0		0		T	[C]	103793	352			0.33799	0	0
1077	CA	[C]	90249	479			0.527952		0		0		CA	[C]	96066	435			0.450773	0	0
1078							#DIV/0!		#DIV/0!		#DIV/0!								#DIV/0!	#DIV/0!	#DIV/0!
1080							#DIV/0!		#DIV/0!		#DIV/0!								#DIV/0!	#DIV/0!	#DIV/0!
1082							#DIV/0!		#DIV/0!		#DIV/0!								#DIV/0!	#DIV/0!	#DIV/0!
1083							#DIV/0!		#DIV/0!		#DIV/0!								#DIV/0!	#DIV/0!	#DIV/0!
1084							#DIV/0!		#DIV/0!		#DIV/0!								#DIV/0!	#DIV/0!	#DIV/0!
1085	G	[A]	115973	419			0.35999		0		0		G	[A]	108224	736			0.675477	0	0
1086	C	[T]	111182	2366			2.0837	2.56689	0		0		C	[T]	104105	852			0.811761	0	0
1087	A	[G]	118437	153			0.129016		0		0		A	[G]	110040	324			0.293574	0	0
1088							#DIV/0!		#DIV/0!		#DIV/0!								#DIV/0!	#DIV/0!	#DIV/0!
1089							#DIV/0!		#DIV/0!		#DIV/0!								#DIV/0!	#DIV/0!	#DIV/0!
1090	T	[C]	116640	768			0.654129		0		0		T	[C]	108605	849			0.775668	0	0
1091							#DIV/0!		#DIV/0!		#DIV/0!								#DIV/0!	#DIV/0!	#DIV/0!
1092							#DIV/0!		#DIV/0!		#DIV/0!								#DIV/0!	#DIV/0!	#DIV/0!
1093	A	[T]	111303	798			0.711858		0		0								#DIV/0!	#DIV/0!	#DIV/0!
1094							#DIV/0!		#DIV/0!		#DIV/0!								#DIV/0!	#DIV/0!	#DIV/0!
1096	A	[G]	112316	250			0.222092		0		0								#DIV/0!	#DIV/0!	#DIV/0!
1099							#DIV/0!		#DIV/0!		#DIV/0!		G	[A]	101906	140			0.137193	0	0
1100	G	[A]	107568	489			0.452539		0		0		G	[A]	97812	413			0.420463	0	0
1101	C	[T]	110123	1503			1.34646	1.43387	0		0		C	[T]	101905	966			0.93904	0	0
1102	G	[A]	115714	164			0.141528		0		0								#DIV/0!	#DIV/0!	#DIV/0!
1103							#DIV/0!		#DIV/0!		#DIV/0!								#DIV/0!	#DIV/0!	#DIV/0!
1106							#DIV/0!		#DIV/0!		#DIV/0!		T	[C]	102690	264			0.256425	0	0
1107							#DIV/0!		#DIV/0!		#DIV/0!								#DIV/0!	#DIV/0!	#DIV/0!
1108							#DIV/0!		#DIV/0!		#DIV/0!								#DIV/0!	#DIV/0!	#DIV/0!
1109							#DIV/0!		#DIV/0!		#DIV/0!								#DIV/0!	#DIV/0!	#DIV/0!
1110							#DIV/0!		#DIV/0!		#DIV/0!		C	[T]	103733	138			0.132857	0	0
1112							#DIV/0!		#DIV/0!		#DIV/0!								#DIV/0!	#DIV/0!	#DIV/0!
1114							#DIV/0!		#DIV/0!		#DIV/0!								#DIV/0!	#DIV/0!	#DIV/0!
1115							#DIV/0!		#DIV/0!		#DIV/0!								#DIV/0!	#DIV/0!	#DIV/0!
1116	G	[A]	121465	330			0.270947		0		0								#DIV/0!	#DIV/0!	#DIV/0!
1117	C	[T]	118975	789			0.658796		0		0		C	[T]	93774	898			0.948538	0	0
1118							#DIV/0!		#DIV/0!		#DIV/0!		C	[T]	98739	185			0.187012	0	0
1119	G	[A]	117571	185			0.157105		0		0								#DIV/0!	#DIV/0!	#DIV/0!
1120							#DIV/0!		#DIV/0!		#DIV/0!		G	[T]	96442	161			0.166661	0	0
1121							#DIV/0!		#DIV/0!		#DIV/0!								#DIV/0!	#DIV/0!	#DIV/0!
1122							#DIV/0!		#DIV/0!		#DIV/0!								#DIV/0!	#DIV/0!	#DIV/0!
1123	G	[A]	109790	368			0.334066		0		0		G	[A]	89380	496			0.551871	0	0
1124	C	[T]	109458	306			0.27878		0		0		C	[T]	89422	277			0.308811	0	0
1125							#DIV/0!		#DIV/0!		#DIV/0!								#DIV/0!	#DIV/0!	#DIV/0!
1126							#DIV/0!		#DIV/0!		#DIV/0!								#DIV/0!	#DIV/0!	#DIV/0!
1128							#DIV/0!		#DIV/0!		#DIV/0!								#DIV/0!	#DIV/0!	#DIV/0!
1129							#DIV/0!		#DIV/0!		#DIV/0!		AG	[A, GG]	96142	324	312		0.334787	0.322387	0
1130							#DIV/0!		#DIV/0!		#DIV/0!								#DIV/0!	#DIV/0!	#DIV/0!
1131							#DIV/0!		#DIV/0!		#DIV/0!								#DIV/0!	#DIV/0!	#DIV/0!
1132	G	[A]	128079	463			0.360194		0		0		G	[T]	100332	269			0.267393	0	0
1133							#DIV/0!		#DIV/0!		#DIV/0!								#DIV/0!	#DIV/0!	#DIV/0!
1134							#DIV/0!		#DIV/0!		#DIV/0!								#DIV/0!	#DIV/0!	#DIV/0!
1135							#DIV/0!		#DIV/0!		#DIV/0!		G	[T]	107621	200			0.185493	0	0
1136							#DIV/0!		#DIV/0!		#DIV/0!								#DIV/0!	#DIV/0!	#DIV/0!
1137	C	[T]	126431	321			0.25325		0		0								#DIV/0!	#DIV/0!	#DIV/0!
1138							#DIV/0!		#DIV/0!		#DIV/0!								#DIV/0!	#DIV/0!	#DIV/0!
1140							#DIV/0!		#DIV/0!		#DIV/0!								#DIV/0!	#DIV/0!	#DIV/0!
1141	T	[C]	123686	821			0.659401		0		0								#DIV/0!	#DIV/0!	#DIV/0!
1142							#DIV/0!		#DIV/0!		#DIV/0!								#DIV/0!	#DIV/0!	#DIV/0!
1145							#DIV/0!		#DIV/0!		#DIV/0!		C	[T]	108111	158			0.145933	0	0
1146							#DIV/0!		#DIV/0!		#DIV/0!								#DIV/0!	#DIV/0!	#DIV/0!
1147							#DIV/0!		#DIV/0!		#DIV/0!								#DIV/0!	#DIV/0!	#DIV/0!
1148							#DIV/0!		#DIV/0!		#DIV/0!								#DIV/0!	#DIV/0!	#DIV/0!
1149							#DIV/0!		#DIV/0!		#DIV/0!								#DIV/0!	#DIV/0!	#DIV/0!
1150	ACTC	[A]	121994	271			0.22165		0		0		A	[G]	117654	209			0.177325	0	0
1152	T	[C]	135047	227			0.167808		0		0								#DIV/0!	#DIV/0!	#DIV/0!
1153							#DIV/0!		#DIV/0!		#DIV/0!								#DIV/0!	#DIV/0!	#DIV/0!
1155	T	[C]	125606	261			0.207362		0		0		T	[C]	106647	370			0.345739	0	0
1157							#DIV/0!		#DIV/0!		#DIV/0!		C	[A]	104957	231			0.219607	0	0
1158	T	[C]	123968	228			0.183581		0		0		T	[C]	104711	248			0.236283	0	0
1159							#DIV/0!		#DIV/0!		#DIV/0!								#DIV/0!	#DIV/0!	#DIV/0!
1160							#DIV/0!		#DIV/0!		#DIV/0!								#DIV/0!	#DIV/0!	#DIV/0!
1162	G	[A]	122750	725			0.587163		0		0								#DIV/0!	#DIV/0!	#DIV/0!
1164							#DIV/0!		#DIV/0!		#DIV/0!								#DIV/0!	#DIV/0!	#DIV/0!
1165							#DIV/0!		#DIV/0!		#DIV/0!								#DIV/0!	#DIV/0!	#DIV/0!
1166							#DIV/0!		#DIV/0!		#DIV/0!		C	[A]	119111	271			0.227002	0	0
1167							#DIV/0!		#DIV/0!		#DIV/0!								#DIV/0!	#DIV/0!	#DIV/0!
1168	C	[T]	121108	132			0.108875		0		0		C	[T]	120875	457			0.376652	0	0
1169	A	[G]	124227	190			0.152712		0		0		A	[G]	125137	361			0.287654	0	0
1170							#DIV/0!		#DIV/0!		#DIV/0!								#DIV/0!	#DIV/0!	#DIV/0!
1171							#DIV/0!		#DIV/0!		#DIV/0!								#DIV/0!	#DIV/0!	#DIV/0!
1172							#DIV/0!		#DIV/0!		#DIV/0!								#DIV/0!	#DIV/0!	#DIV/0!
1174							#DIV/0!		#DIV/0!		#DIV/0!								#DIV/0!	#DIV/0!	#DIV/0!
1175							#DIV/0!		#DIV/0!		#DIV/0!								#DIV/0!	#DIV/0!	#DIV/0!
1176							#DIV/0!		#DIV/0!		#DIV/0!								#DIV/0!	#DIV/0!	#DIV/0!
1177							#DIV/0!		#DIV/0!		#DIV/0!								#DIV/0!	#DIV/0!	#DIV/0!
1181							#DIV/0!		#DIV/0!		#DIV/0!								#DIV/0!	#DIV/0!	#DIV/0!
1183	C	[A]	114391	169			0.147521		0		0								#DIV/0!	#DIV/0!	#DIV/0!
1184	T	[C]	116627	378			0.323063		0		0		T	[C]	126745	740			0.58046	0	0
1185	G	[A]	111268	236			0.211652		0		0		GA	[G, AA]	110706	289	491		0.259225	0.440414	0
1186							#DIV/0!		#DIV/0!		#DIV/0!								#DIV/0!	#DIV/0!	#DIV/0!
1187							#DIV/0!		#DIV/0!		#DIV/0!								#DIV/0!	#DIV/0!	#DIV/0!
1188							#DIV/0!		#DIV/0!		#DIV/0!								#DIV/0!	#DIV/0!	#DIV/0!
1189							#DIV/0!		#DIV/0!		#DIV/0!								#DIV/0!	#DIV/0!	#DIV/0!
1190	C	[T]	101820	395			0.38644		0		0								#DIV/0!	#DIV/0!	#DIV/0!
1191							#DIV/0!		#DIV/0!		#DIV/0!								#DIV/0!	#DIV/0!	#DIV/0!
1192	G	[A]	102413	274			0.26683		0		0		G	[A]	116473	520			0.444471	0	0
1193							#DIV/0!		#DIV/0!		#DIV/0!								#DIV/0!	#DIV/0!	#DIV/0!
1196							#DIV/0!		#DIV/0!		#DIV/0!								#DIV/0!	#DIV/0!	#DIV/0!
1199							#DIV/0!		#DIV/0!		#DIV/0!								#DIV/0!	#DIV/0!	#DIV/0!
1203							#DIV/0!		#DIV/0!		#DIV/0!								#DIV/0!	#DIV/0!	#DIV/0!
1204							#DIV/0!		#DIV/0!		#DIV/0!								#DIV/0!	#DIV/0!	#DIV/0!
1205							#DIV/0!		#DIV/0!		#DIV/0!								#DIV/0!	#DIV/0!	#DIV/0!
1206	A	[G]	95257	216			0.226242		0		0		A	[G]	108472	330			0.303303	0	0
1207							#DIV/0!		#DIV/0!		#DIV/0!		G	[T]	108075	214			0.197619	0	0
1208							#DIV/0!		#DIV/0!		#DIV/0!								#DIV/0!	#DIV/0!	#DIV/0!
1209	GT	[G]	81632	3703			4.33937	2.34098	0		0		GT	[G]	96576	1824			1.85366	0	0
1210	T	[G]	93755	431			0.457605		0		0		T	[G]	109092	338			0.308873	0	0
1212							#DIV/0!		#DIV/0!		#DIV/0!								#DIV/0!	#DIV/0!	#DIV/0!
1214							#DIV/0!		#DIV/0!		#DIV/0!								#DIV/0!	#DIV/0!	#DIV/0!
1215	G	[T]	86131	184			0.213173		0		0		G	[A, T]	98253	193	300		0.195451	0.30381	0
1216	C	[T]	81102	786			0.959848		0		0		C	[T]	90509	1108			1.20938	0	0
1217							#DIV/0!		#DIV/0!		#DIV/0!								#DIV/0!	#DIV/0!	#DIV/0!
1218							#DIV/0!		#DIV/0!		#DIV/0!								#DIV/0!	#DIV/0!	#DIV/0!
1219							#DIV/0!		#DIV/0!		#DIV/0!								#DIV/0!	#DIV/0!	#DIV/0!
1222							#DIV/0!		#DIV/0!		#DIV/0!								#DIV/0!	#DIV/0!	#DIV/0!
1223	A	[G]	82381	257			0.310995		0		0		A	[G]	93196	358			0.382667	0	0
1224							#DIV/0!		#DIV/0!		#DIV/0!		G	[T]	89248	160			0.178955	0	0
1225	G	[A]	82616	1108			1.3234	2.411	0		0		G	[A]	95121	525			0.548899	0	0
1226	C	[T]	83184	439			0.524975		0		0								#DIV/0!	#DIV/0!	#DIV/0!
1227	T	[G]	84960	295			0.346021		0		0								#DIV/0!	#DIV/0!	#DIV/0!
1228							#DIV/0!		#DIV/0!		#DIV/0!		T	[C]	97098	261			0.26808	0	0
1229	G	[T]	80325	137			0.170267		0		0		G	[T]	91472	200			0.218169	0	0
1230							#DIV/0!		#DIV/0!		#DIV/0!		G	[A]	87782	345			0.39148	0	0
1231	C	[T]	72810	538			0.73349		0		0		C	[A, T]	81623	119	973		0.143867	1.17633	0
1232	C	[A]	73000	143			0.195507		0		0		C	[A]	82231	248			0.300683	0	0
1233	T	[C]	72352	410			0.563481		0		0		T	[C]	81817	340			0.413842	0	0
1234	GA	[G, AA]	64992	687	120		1.04409	1.08675	0.182374		0		GA	[G, AA]	73157	712	240		0.960747	0.323847	0
1235							#DIV/0!		#DIV/0!		#DIV/0!								#DIV/0!	#DIV/0!	#DIV/0!
1236							#DIV/0!		#DIV/0!		#DIV/0!								#DIV/0!	#DIV/0!	#DIV/0!
1237							#DIV/0!		#DIV/0!		#DIV/0!								#DIV/0!	#DIV/0!	#DIV/0!
1238							#DIV/0!		#DIV/0!		#DIV/0!		A	[T]	86160	234			0.270852	0	0
1239							#DIV/0!		#DIV/0!		#DIV/0!								#DIV/0!	#DIV/0!	#DIV/0!
1240							#DIV/0!		#DIV/0!		#DIV/0!								#DIV/0!	#DIV/0!	#DIV/0!
1241							#DIV/0!		#DIV/0!		#DIV/0!		G	[T]	95492	150			0.156835	0	0
1243	A	[G]	84878	548			0.641491		0		0		A	[G]	95048	192			0.201596	0	0
1244	C	[T]	87132	219			0.250713		0		0		C	[T]	97553	430			0.438852	0	0
1245							#DIV/0!		#DIV/0!		#DIV/0!		G	[T]	99958	209			0.208652	0	0
1246							#DIV/0!		#DIV/0!		#DIV/0!								#DIV/0!	#DIV/0!	#DIV/0!
1248							#DIV/0!		#DIV/0!		#DIV/0!								#DIV/0!	#DIV/0!	#DIV/0!
1249							#DIV/0!		#DIV/0!		#DIV/0!								#DIV/0!	#DIV/0!	#DIV/0!
1250	T	[A, C]	78137	614	321		0.776507		0.405959		0		T	[C]	87640	518			0.587581	0	0
1251	C	[G]	79003	148			0.186984		0		0								#DIV/0!	#DIV/0!	#DIV/0!
1256	C	[T]	90277	230			0.254124		0		0		C	[T]	100250	413			0.41028	0	0
1257							#DIV/0!		#DIV/0!		#DIV/0!								#DIV/0!	#DIV/0!	#DIV/0!
1258							#DIV/0!		#DIV/0!		#DIV/0!								#DIV/0!	#DIV/0!	#DIV/0!
1260							#DIV/0!		#DIV/0!		#DIV/0!		T	[C]	102862	167			0.16209	0	0
1262	A	[G]	103367	182			0.175762		0		0		A	[G]	114896	287			0.249169	0	0
1263							#DIV/0!		#DIV/0!		#DIV/0!								#DIV/0!	#DIV/0!	#DIV/0!
1265							#DIV/0!		#DIV/0!		#DIV/0!								#DIV/0!	#DIV/0!	#DIV/0!
1266							#DIV/0!		#DIV/0!		#DIV/0!								#DIV/0!	#DIV/0!	#DIV/0!
1267							#DIV/0!		#DIV/0!		#DIV/0!								#DIV/0!	#DIV/0!	#DIV/0!
1268	T	[C]	105630	213			0.201241		0		0		T	[C]	117923	394			0.333004	0	0
1270	G	[T]	110177	202			0.183006		0		0								#DIV/0!	#DIV/0!	#DIV/0!
1271							#DIV/0!		#DIV/0!		#DIV/0!								#DIV/0!	#DIV/0!	#DIV/0!
1275							#DIV/0!		#DIV/0!		#DIV/0!								#DIV/0!	#DIV/0!	#DIV/0!
1278	A	[G]	111068	713			0.637854		0		0		A	[G]	115728	367			0.31612	0	0
1279	C	[T]	112366	391			0.346763		0		0		C	[T]	116071	853			0.729534	0	0
1280							#DIV/0!		#DIV/0!		#DIV/0!								#DIV/0!	#DIV/0!	#DIV/0!
1281	C	[T]	114432	636			0.552717		0		0								#DIV/0!	#DIV/0!	#DIV/0!
1282	G	[T]	117937	172			0.145628		0		0								#DIV/0!	#DIV/0!	#DIV/0!
1283	G	[A]	124486	658			0.525794		0		0		G	[A]	120749	1475			1.2068	0	0
1284	C	[T]	126987	381			0.299133		0		0		C	[T]	124571	246			0.197089	0	0
1285	A	[G]	128463	472			0.366076		0		0								#DIV/0!	#DIV/0!	#DIV/0!
1286							#DIV/0!		#DIV/0!		#DIV/0!								#DIV/0!	#DIV/0!	#DIV/0!
1288							#DIV/0!		#DIV/0!		#DIV/0!								#DIV/0!	#DIV/0!	#DIV/0!
1289							#DIV/0!		#DIV/0!		#DIV/0!								#DIV/0!	#DIV/0!	#DIV/0!
1290							#DIV/0!		#DIV/0!		#DIV/0!								#DIV/0!	#DIV/0!	#DIV/0!
1291							#DIV/0!		#DIV/0!		#DIV/0!								#DIV/0!	#DIV/0!	#DIV/0!
1292							#DIV/0!		#DIV/0!		#DIV/0!								#DIV/0!	#DIV/0!	#DIV/0!
1293	G	[A]	130017	290			0.222551		0		0		G	[A]	133903	418			0.311195	0	0
1294							#DIV/0!		#DIV/0!		#DIV/0!								#DIV/0!	#DIV/0!	#DIV/0!
1295							#DIV/0!		#DIV/0!		#DIV/0!								#DIV/0!	#DIV/0!	#DIV/0!
1296							#DIV/0!		#DIV/0!		#DIV/0!								#DIV/0!	#DIV/0!	#DIV/0!
1297	C	[G]	131760	332			0.25134		0		0								#DIV/0!	#DIV/0!	#DIV/0!
1299							#DIV/0!		#DIV/0!		#DIV/0!								#DIV/0!	#DIV/0!	#DIV/0!
1300							#DIV/0!		#DIV/0!		#DIV/0!								#DIV/0!	#DIV/0!	#DIV/0!
1301							#DIV/0!		#DIV/0!		#DIV/0!		G	[A]	140421	208			0.147907	0	0
1302							#DIV/0!		#DIV/0!		#DIV/0!		T	[C]	144156	149			0.103254	0	0
1303							#DIV/0!		#DIV/0!		#DIV/0!								#DIV/0!	#DIV/0!	#DIV/0!
1305	G	[C]	139131	1445			1.02791	not in LOF	0		0								#DIV/0!	#DIV/0!	#DIV/0!
1307							#DIV/0!		#DIV/0!		#DIV/0!								#DIV/0!	#DIV/0!	#DIV/0!
1309							#DIV/0!		#DIV/0!		#DIV/0!		T	[C]	148468	151			0.101602	0	0
1310							#DIV/0!		#DIV/0!		#DIV/0!								#DIV/0!	#DIV/0!	#DIV/0!
1312							#DIV/0!		#DIV/0!		#DIV/0!								#DIV/0!	#DIV/0!	#DIV/0!
1313							#DIV/0!		#DIV/0!		#DIV/0!								#DIV/0!	#DIV/0!	#DIV/0!
1314	T	[C]	123912	887			0.710743		0		0								#DIV/0!	#DIV/0!	#DIV/0!
1315	G	[T]	127223	305			0.239163		0		0		G	[A, T]	130297	285	326		0.21771	0.24903	0
1316	C	[T]	127251	385			0.301639		0		0		C	[T]	130079	748			0.571747	0	0
1317							#DIV/0!		#DIV/0!		#DIV/0!		A	[G]	137280	266			0.19339	0	0
1318	G	[T]	132832	713			0.533902		0		0								#DIV/0!	#DIV/0!	#DIV/0!
1319							#DIV/0!		#DIV/0!		#DIV/0!								#DIV/0!	#DIV/0!	#DIV/0!
1320							#DIV/0!		#DIV/0!		#DIV/0!								#DIV/0!	#DIV/0!	#DIV/0!
1321	G	[A]	138202	705			0.507534		0		0		G	[A]	144349	470			0.324543	0	0
1322							#DIV/0!		#DIV/0!		#DIV/0!		T	[C]	140195	280			0.199324	0	0
1323	C	[T]	133458	414			0.309251		0		0		C	[T]	145294	270			0.185485	0	0
1324							#DIV/0!		#DIV/0!		#DIV/0!		A	[G]	144778	499			0.343482	0	0
1325							#DIV/0!		#DIV/0!		#DIV/0!		G	[A, T]	140962	194	145		0.137296	0.102618	0
1326	C	[T]	124674	445			0.355661		0		0		C	[T]	140901	699			0.493644	0	0
1327							#DIV/0!		#DIV/0!		#DIV/0!		C	[A]	141102	300			0.212161	0	0
1328	T	[C]	127255	278			0.217983		0		0		T	[C]	144166	471			0.325643	0	0
1329	G	[T]	125053	360			0.287052		0		0		G	[A]	142081	333			0.233825	0	0
1330							#DIV/0!		#DIV/0!		#DIV/0!								#DIV/0!	#DIV/0!	#DIV/0!
1333							#DIV/0!		#DIV/0!		#DIV/0!								#DIV/0!	#DIV/0!	#DIV/0!
1334							#DIV/0!		#DIV/0!		#DIV/0!								#DIV/0!	#DIV/0!	#DIV/0!
1335							#DIV/0!		#DIV/0!		#DIV/0!								#DIV/0!	#DIV/0!	#DIV/0!
1336							#DIV/0!		#DIV/0!		#DIV/0!								#DIV/0!	#DIV/0!	#DIV/0!
1340							#DIV/0!		#DIV/0!		#DIV/0!								#DIV/0!	#DIV/0!	#DIV/0!
1341							#DIV/0!		#DIV/0!		#DIV/0!								#DIV/0!	#DIV/0!	#DIV/0!
1342							#DIV/0!		#DIV/0!		#DIV/0!								#DIV/0!	#DIV/0!	#DIV/0!
1343							#DIV/0!		#DIV/0!		#DIV/0!								#DIV/0!	#DIV/0!	#DIV/0!
1344							#DIV/0!		#DIV/0!		#DIV/0!		G	[T]	126089	234			0.185239	0	0
1345	G	[T]	111628	1799			1.58604	10.0454	0		0		G	[T]	130267	206			0.157887	0	0
1346	G	[A]	118544	357			0.30025		0		0								#DIV/0!	#DIV/0!	#DIV/0!
1347							#DIV/0!		#DIV/0!		#DIV/0!								#DIV/0!	#DIV/0!	#DIV/0!
1348							#DIV/0!		#DIV/0!		#DIV/0!								#DIV/0!	#DIV/0!	#DIV/0!
1350	A	[G]	115273	191			0.16542		0		0		A	[G]	132892	381			0.285879	0	0
1351	C	[A, T]	117222	640	1087		0.538046		0.913837		0		C	[T]	136505	1273			0.92395	0	0
1352	G	[A]	123214	647			0.52236		0		0		G	[A]	142596	999			0.695707	0	0
1353							#DIV/0!		#DIV/0!		#DIV/0!		C	[T]	143215	335			0.233368	0	0
1354	T	[C]	123354	299			0.241806		0		0		T	[C]	142091	551			0.386282	0	0
1355							#DIV/0!		#DIV/0!		#DIV/0!								#DIV/0!	#DIV/0!	#DIV/0!
1356							#DIV/0!		#DIV/0!		#DIV/0!		C	[A]	134475	278			0.206303	0	0
1357							#DIV/0!		#DIV/0!		#DIV/0!								#DIV/0!	#DIV/0!	#DIV/0!
1358	T	[C]	116690	513			0.437702		0		0		T	[C]	128142	485			0.377059	0	0
1359							#DIV/0!		#DIV/0!		#DIV/0!		C	[A]	126544	214			0.168826	0	0
1360							#DIV/0!		#DIV/0!		#DIV/0!								#DIV/0!	#DIV/0!	#DIV/0!
1361							#DIV/0!		#DIV/0!		#DIV/0!		A	[T]	125436	202			0.160779	0	0
1362							#DIV/0!		#DIV/0!		#DIV/0!		G	[T]	130753	150			0.114589	0	0
1364							#DIV/0!		#DIV/0!		#DIV/0!								#DIV/0!	#DIV/0!	#DIV/0!
1365							#DIV/0!		#DIV/0!		#DIV/0!		G	[C]	144632	167			0.115332	0	0
1368	A	[G]	130297	211			0.161676		0		0								#DIV/0!	#DIV/0!	#DIV/0!
1369	A	[T]	124703	916			0.729189		0		0								#DIV/0!	#DIV/0!	#DIV/0!
1373							#DIV/0!		#DIV/0!		#DIV/0!								#DIV/0!	#DIV/0!	#DIV/0!
1375							#DIV/0!		#DIV/0!		#DIV/0!								#DIV/0!	#DIV/0!	#DIV/0!
1376	G	[T]	134553	372			0.275709		0		0								#DIV/0!	#DIV/0!	#DIV/0!
1377							#DIV/0!		#DIV/0!		#DIV/0!								#DIV/0!	#DIV/0!	#DIV/0!
1378							#DIV/0!		#DIV/0!		#DIV/0!								#DIV/0!	#DIV/0!	#DIV/0!
1379							#DIV/0!		#DIV/0!		#DIV/0!								#DIV/0!	#DIV/0!	#DIV/0!
1381							#DIV/0!		#DIV/0!		#DIV/0!								#DIV/0!	#DIV/0!	#DIV/0!
1382	T	[C]	136128	360			0.263759		0		0		T	[C]	140066	635			0.451312	0	0
1383	G	[A]	133051	184			0.138102		0		0		G	[A]	136823	287			0.209321	0	0
1386							#DIV/0!		#DIV/0!		#DIV/0!								#DIV/0!	#DIV/0!	#DIV/0!
1387							#DIV/0!		#DIV/0!		#DIV/0!								#DIV/0!	#DIV/0!	#DIV/0!
1388							#DIV/0!		#DIV/0!		#DIV/0!								#DIV/0!	#DIV/0!	#DIV/0!
1389							#DIV/0!		#DIV/0!		#DIV/0!								#DIV/0!	#DIV/0!	#DIV/0!
1390							#DIV/0!		#DIV/0!		#DIV/0!								#DIV/0!	#DIV/0!	#DIV/0!
1391							#DIV/0!		#DIV/0!		#DIV/0!								#DIV/0!	#DIV/0!	#DIV/0!
1392	A	[G]	117629	3203			2.65079	7.41347	0		0		A	[G]	123451	443			0.357564	0	0
1393							#DIV/0!		#DIV/0!		#DIV/0!		G	[T]	123599	288			0.23247	0	0
1394	G	[C]	120613	241			0.199414		0		0								#DIV/0!	#DIV/0!	#DIV/0!
1396							#DIV/0!		#DIV/0!		#DIV/0!		A	[T]	121758	192			0.157442	0	0
1398	CA	[C]	100115	454			0.451431		0		0		CA	[C]	100283	589			0.583908	0	0
1401							#DIV/0!		#DIV/0!		#DIV/0!								#DIV/0!	#DIV/0!	#DIV/0!
1407	G	[T]	104888	673			0.637546		0		0								#DIV/0!	#DIV/0!	#DIV/0!
1408							#DIV/0!		#DIV/0!		#DIV/0!								#DIV/0!	#DIV/0!	#DIV/0!
1409							#DIV/0!		#DIV/0!		#DIV/0!		G	[A]	114548	165			0.143837	0	0
1410	C	[T]	111128	254			0.228044		0		0		C	[T]	114312	441			0.384304	0	0
1411							#DIV/0!		#DIV/0!		#DIV/0!								#DIV/0!	#DIV/0!	#DIV/0!
1412							#DIV/0!		#DIV/0!		#DIV/0!								#DIV/0!	#DIV/0!	#DIV/0!
1414							#DIV/0!		#DIV/0!		#DIV/0!		G	[A]	113790	153			0.134278	0	0
1415							#DIV/0!		#DIV/0!		#DIV/0!								#DIV/0!	#DIV/0!	#DIV/0!
1416							#DIV/0!		#DIV/0!		#DIV/0!								#DIV/0!	#DIV/0!	#DIV/0!
1417							#DIV/0!		#DIV/0!		#DIV/0!								#DIV/0!	#DIV/0!	#DIV/0!
1418							#DIV/0!		#DIV/0!		#DIV/0!								#DIV/0!	#DIV/0!	#DIV/0!
1419							#DIV/0!		#DIV/0!		#DIV/0!		T	[A]	112650	169			0.149797	0	0
1420							#DIV/0!		#DIV/0!		#DIV/0!		A	[G]	108616	105			0.0965775	0	0
1421	C	[T]	102116	561			0.546374		0		0								#DIV/0!	#DIV/0!	#DIV/0!
1422							#DIV/0!		#DIV/0!		#DIV/0!								#DIV/0!	#DIV/0!	#DIV/0!
1424	T	[C]	101691	1592			1.5414	not in LOF	0		0								#DIV/0!	#DIV/0!	#DIV/0!
1427							#DIV/0!		#DIV/0!		#DIV/0!								#DIV/0!	#DIV/0!	#DIV/0!
1428							#DIV/0!		#DIV/0!		#DIV/0!								#DIV/0!	#DIV/0!	#DIV/0!
1429							#DIV/0!		#DIV/0!		#DIV/0!		T	[C]	108394	438			0.402455	0	0
1430	G	[A]	103243	353			0.340747		0		0								#DIV/0!	#DIV/0!	#DIV/0!
1431	GA	[G, AA, GAA]	94734	349	188	267	0.3653		0.19678		0.27947		GA	[G, AA, GAA]	96207	541	360	527	0.554105	0.36872	0.539765
1437							#DIV/0!		#DIV/0!		#DIV/0!								#DIV/0!	#DIV/0!	#DIV/0!
1438							#DIV/0!		#DIV/0!		#DIV/0!		C	[G]	114007	102			0.0893882	0	0
1440	G	[A]	108347	204			0.18793		0		0								#DIV/0!	#DIV/0!	#DIV/0!
1441							#DIV/0!		#DIV/0!		#DIV/0!								#DIV/0!	#DIV/0!	#DIV/0!
1442							#DIV/0!		#DIV/0!		#DIV/0!								#DIV/0!	#DIV/0!	#DIV/0!
1443							#DIV/0!		#DIV/0!		#DIV/0!								#DIV/0!	#DIV/0!	#DIV/0!
1444	G	[T]	105090	222			0.210802		0		0		G	[T]	110050	233			0.211275	0	0
1445							#DIV/0!		#DIV/0!		#DIV/0!		G	[T]	109492	169			0.154111	0	0
1446							#DIV/0!		#DIV/0!		#DIV/0!								#DIV/0!	#DIV/0!	#DIV/0!
1447							#DIV/0!		#DIV/0!		#DIV/0!								#DIV/0!	#DIV/0!	#DIV/0!
1448	C	[A]	114855	571			0.494689		0		0								#DIV/0!	#DIV/0!	#DIV/0!
1449							#DIV/0!		#DIV/0!		#DIV/0!								#DIV/0!	#DIV/0!	#DIV/0!
1450	T	[C]	121913	279			0.228329		0		0		T	[C]	119680	330			0.274977	0	0
1451							#DIV/0!		#DIV/0!		#DIV/0!								#DIV/0!	#DIV/0!	#DIV/0!
1452							#DIV/0!		#DIV/0!		#DIV/0!		C	[T]	113620	246			0.216043	0	0
1453							#DIV/0!		#DIV/0!		#DIV/0!								#DIV/0!	#DIV/0!	#DIV/0!
1454							#DIV/0!		#DIV/0!		#DIV/0!								#DIV/0!	#DIV/0!	#DIV/0!
1455	T	[C]	117536	385			0.32649		0		0								#DIV/0!	#DIV/0!	#DIV/0!
1456							#DIV/0!		#DIV/0!		#DIV/0!								#DIV/0!	#DIV/0!	#DIV/0!
1457							#DIV/0!		#DIV/0!		#DIV/0!		A	[T]	105169	199			0.188862	0	0
1458							#DIV/0!		#DIV/0!		#DIV/0!								#DIV/0!	#DIV/0!	#DIV/0!
1460							#DIV/0!		#DIV/0!		#DIV/0!								#DIV/0!	#DIV/0!	#DIV/0!
1461							#DIV/0!		#DIV/0!		#DIV/0!								#DIV/0!	#DIV/0!	#DIV/0!
1463							#DIV/0!		#DIV/0!		#DIV/0!								#DIV/0!	#DIV/0!	#DIV/0!
1464							#DIV/0!		#DIV/0!		#DIV/0!								#DIV/0!	#DIV/0!	#DIV/0!
1465							#DIV/0!		#DIV/0!		#DIV/0!								#DIV/0!	#DIV/0!	#DIV/0!
1470							#DIV/0!		#DIV/0!		#DIV/0!								#DIV/0!	#DIV/0!	#DIV/0!
1473							#DIV/0!		#DIV/0!		#DIV/0!								#DIV/0!	#DIV/0!	#DIV/0!
1474							#DIV/0!		#DIV/0!		#DIV/0!		A	[T]	101563	203			0.199477	0	0
1475							#DIV/0!		#DIV/0!		#DIV/0!								#DIV/0!	#DIV/0!	#DIV/0!
1479							#DIV/0!		#DIV/0!		#DIV/0!								#DIV/0!	#DIV/0!	#DIV/0!
1480							#DIV/0!		#DIV/0!		#DIV/0!		A	[T]	99749	268			0.267954	0	0
1481							#DIV/0!		#DIV/0!		#DIV/0!								#DIV/0!	#DIV/0!	#DIV/0!
1482	A	[G]	141380	541			0.381198		0		0		A	[G]	101452	535			0.524577	0	0
1483							#DIV/0!		#DIV/0!		#DIV/0!								#DIV/0!	#DIV/0!	#DIV/0!
1484							#DIV/0!		#DIV/0!		#DIV/0!								#DIV/0!	#DIV/0!	#DIV/0!
1485	T	[C]	136778	181			0.132156		0		0		T	[C]	95064	193			0.20261	0	0
1486	GA	[G, AA]	126182	665	1158		0.519511		0.904652		0		GA	[G, AA]	82353	714	271		0.856752	0.325182	0
1487							#DIV/0!		#DIV/0!		#DIV/0!								#DIV/0!	#DIV/0!	#DIV/0!
1490							#DIV/0!		#DIV/0!		#DIV/0!								#DIV/0!	#DIV/0!	#DIV/0!
1491	C	[T]	146894	563			0.381806		0		0								#DIV/0!	#DIV/0!	#DIV/0!
1492							#DIV/0!		#DIV/0!		#DIV/0!								#DIV/0!	#DIV/0!	#DIV/0!
1493							#DIV/0!		#DIV/0!		#DIV/0!		G	[A]	99667	140			0.140271	0	0
1494							#DIV/0!		#DIV/0!		#DIV/0!		C	[T]	104474	119			0.113774	0	0
1495							#DIV/0!		#DIV/0!		#DIV/0!								#DIV/0!	#DIV/0!	#DIV/0!
1496	G	[A]	158964	347			0.217813		0		0		G	[A]	108969	541			0.494019	0	0
1497	C	[T]	168004	385			0.228637		0		0		C	[T]	110071	129			0.11706	0	0
1498							#DIV/0!		#DIV/0!		#DIV/0!								#DIV/0!	#DIV/0!	#DIV/0!
1500							#DIV/0!		#DIV/0!		#DIV/0!								#DIV/0!	#DIV/0!	#DIV/0!
1501	G	[A]	154053	2380			1.52142	2.95774	0		0		G	[A]	106954	553			0.514385	0	0
1502							#DIV/0!		#DIV/0!		#DIV/0!		C	[T]	107002	201			0.187495	0	0
1504							#DIV/0!		#DIV/0!		#DIV/0!								#DIV/0!	#DIV/0!	#DIV/0!
1505							#DIV/0!		#DIV/0!		#DIV/0!		C	[T]	115555	229			0.197782	0	0
1506							#DIV/0!		#DIV/0!		#DIV/0!								#DIV/0!	#DIV/0!	#DIV/0!
1507							#DIV/0!		#DIV/0!		#DIV/0!		G	[T]	121542	244			0.200351	0	0
1508	G	[A]	159585	527			0.329145		0		0		G	[A]	128278	655			0.508016	0	0
1509	C	[T]	153834	297			0.192693		0		0		C	[T]	128491	337			0.261589	0	0
1510							#DIV/0!		#DIV/0!		#DIV/0!								#DIV/0!	#DIV/0!	#DIV/0!
1511	A	[T]	149392	228			0.152386		0		0		A	[G]	124752	319			0.255055	0	0
1512							#DIV/0!		#DIV/0!		#DIV/0!								#DIV/0!	#DIV/0!	#DIV/0!
1513							#DIV/0!		#DIV/0!		#DIV/0!								#DIV/0!	#DIV/0!	#DIV/0!
1514							#DIV/0!		#DIV/0!		#DIV/0!								#DIV/0!	#DIV/0!	#DIV/0!
1515							#DIV/0!		#DIV/0!		#DIV/0!								#DIV/0!	#DIV/0!	#DIV/0!
1517	G	[A]	136535	598			0.436073		0		0		G	[A]	117306	842			0.712665	0	0
1518	C	[T]	134308	1572			1.1569	1.26602	0		0		C	[T]	115805	1068			0.913812	0	0
1519							#DIV/0!		#DIV/0!		#DIV/0!								#DIV/0!	#DIV/0!	#DIV/0!
1522							#DIV/0!		#DIV/0!		#DIV/0!		G	[T]	126176	299			0.23641	0	0
1523	C	[T]	144916	561			0.385628		0		0		C	[T]	126821	630			0.494308	0	0
1524							#DIV/0!		#DIV/0!		#DIV/0!								#DIV/0!	#DIV/0!	#DIV/0!
1525	T	[A, C]	145226	244	284		0.167405		0.194849		0		T	[A, C, G]	120547	305	239	260	0.251337	0.196949	0.214255
1526							#DIV/0!		#DIV/0!		#DIV/0!		T	[C]	121942	160			0.131038	0	0
1527	G	[T]	140972	429			0.303392		0		0		G	[T]	117660	362			0.306722	0	0
1528							#DIV/0!		#DIV/0!		#DIV/0!								#DIV/0!	#DIV/0!	#DIV/0!
1529	G	[A]	137195	299			0.217464		0		0		G	[A]	113107	230			0.202935	0	0
1530	C	[T]	136371	816			0.594809		0		0		C	[T]	111908	1199			1.06006	0	0
1531	TC	[T]	127856	503			0.39187		0		0		TC	[T, CC]	108929	848	470		0.769182	0.426315	0
1532							#DIV/0!		#DIV/0!		#DIV/0!		C	[A]	113479	233			0.204904	0	0
1533							#DIV/0!		#DIV/0!		#DIV/0!								#DIV/0!	#DIV/0!	#DIV/0!
1534							#DIV/0!		#DIV/0!		#DIV/0!								#DIV/0!	#DIV/0!	#DIV/0!
1535							#DIV/0!		#DIV/0!		#DIV/0!		C	[A]	121754	197			0.16154	0	0
1536	C	[T]	139121	206			0.147854		0		0		C	[A]	121210	215			0.177064	0	0
1537	G	[A]	141050	226			0.159971		0		0								#DIV/0!	#DIV/0!	#DIV/0!
1538	A	[G]	145460	1502			1.02203	1.64157	0		0		A	[G]	122587	768			0.622593	0	0
1539							#DIV/0!		#DIV/0!		#DIV/0!								#DIV/0!	#DIV/0!	#DIV/0!
1540							#DIV/0!		#DIV/0!		#DIV/0!								#DIV/0!	#DIV/0!	#DIV/0!
1541	G	[A]	130335	829			0.632033		0		0		G	[A]	112430	364			0.322712	0	0
1542							#DIV/0!		#DIV/0!		#DIV/0!								#DIV/0!	#DIV/0!	#DIV/0!
1543							#DIV/0!		#DIV/0!		#DIV/0!		T	[C]	117529	226			0.191924	0	0
1544	G	[A]	131543	553			0.418635		0		0		G	[A]	115260	415			0.358764	0	0
1545	C	[T]	131762	323			0.24454		0		0		C	[T]	115164	304			0.263276	0	0
1546	TG	[T]	118862	379			0.317844		0		0		TG	[T, CG]	100948	394	192		0.388047	0.189099	0
1547							#DIV/0!		#DIV/0!		#DIV/0!								#DIV/0!	#DIV/0!	#DIV/0!
1548							#DIV/0!		#DIV/0!		#DIV/0!		G	[T]	105703	149			0.140763	0	0
1550	G	[A]	129573	190			0.146421		0		0		G	[A]	105471	362			0.342048	0	0
1551	C	[T]	128024	993			0.769666		0		0		C	[T]	105275	304			0.287936	0	0
1552							#DIV/0!		#DIV/0!		#DIV/0!								#DIV/0!	#DIV/0!	#DIV/0!
1553	C	[A]	132458	1049			0.785727		0		0		C	[A]	109927	289			0.262212	0	0
1554							#DIV/0!		#DIV/0!		#DIV/0!		G	[A, T]	116136	327	272		0.280122	0.233006	0
1555							#DIV/0!		#DIV/0!		#DIV/0!								#DIV/0!	#DIV/0!	#DIV/0!
1556	A	[G]	144792	545			0.374991		0		0								#DIV/0!	#DIV/0!	#DIV/0!
1557							#DIV/0!		#DIV/0!		#DIV/0!		G	[A]	119413	162			0.13548	0	0
1558							#DIV/0!		#DIV/0!		#DIV/0!		C	[T]	113112	253			0.223173	0	0
1560							#DIV/0!		#DIV/0!		#DIV/0!								#DIV/0!	#DIV/0!	#DIV/0!
1561							#DIV/0!		#DIV/0!		#DIV/0!		A	[G]	117615	278			0.235807	0	0
1562							#DIV/0!		#DIV/0!		#DIV/0!								#DIV/0!	#DIV/0!	#DIV/0!
1563	G	[T]	142855	300			0.209563		0		0								#DIV/0!	#DIV/0!	#DIV/0!
1564	G	[T]	147271	999			0.673771		0		0								#DIV/0!	#DIV/0!	#DIV/0!
1565	A	[T]	153620	708			0.458763		0		0								#DIV/0!	#DIV/0!	#DIV/0!
1566							#DIV/0!		#DIV/0!		#DIV/0!								#DIV/0!	#DIV/0!	#DIV/0!
1567							#DIV/0!		#DIV/0!		#DIV/0!								#DIV/0!	#DIV/0!	#DIV/0!
1568							#DIV/0!		#DIV/0!		#DIV/0!								#DIV/0!	#DIV/0!	#DIV/0!
1569	C	[T]	143087	3003			2.05558	2.92949	0		0		C	[T]	120570	852			0.701685	0	0
1570							#DIV/0!		#DIV/0!		#DIV/0!								#DIV/0!	#DIV/0!	#DIV/0!
1572							#DIV/0!		#DIV/0!		#DIV/0!								#DIV/0!	#DIV/0!	#DIV/0!
1573	T	[C]	146010	489			0.333791		0		0		T	[C]	121292	550			0.451404	0	0
1575							#DIV/0!		#DIV/0!		#DIV/0!								#DIV/0!	#DIV/0!	#DIV/0!
1576	T	[A]	131517	792			0.598599		0		0								#DIV/0!	#DIV/0!	#DIV/0!
1577							#DIV/0!		#DIV/0!		#DIV/0!		G	[T]	110328	218			0.197203	0	0
1578	C	[T]	124142	763			0.610864		0		0		C	[T]	104692	867			0.821342	0	0
1579	C	[T]	128963	650			0.501493		0		0		C	[T]	110387	365			0.329565	0	0
1580	G	[A]	128630	552			0.427304		0		0		G	[A]	109995	323			0.29279	0	0
1581							#DIV/0!		#DIV/0!		#DIV/0!								#DIV/0!	#DIV/0!	#DIV/0!
1585							#DIV/0!		#DIV/0!		#DIV/0!								#DIV/0!	#DIV/0!	#DIV/0!
1586							#DIV/0!		#DIV/0!		#DIV/0!		T	[C]	111041	161			0.144782	0	0
1587	CA	[TG]	134480	777			0.574462		0		0								#DIV/0!	#DIV/0!	#DIV/0!
1588	A	[G]	133240	1862			1.37822	4.423	0		0		A	[G]	114852	359			0.311602	0	0
1589							#DIV/0!		#DIV/0!		#DIV/0!		G	[A]	109849	205			0.186272	0	0
1590	C	[T]	129151	743			0.572005		0		0		C	[T]	115882	970			0.83011	0	0
1591							#DIV/0!		#DIV/0!		#DIV/0!								#DIV/0!	#DIV/0!	#DIV/0!
1592							#DIV/0!		#DIV/0!		#DIV/0!								#DIV/0!	#DIV/0!	#DIV/0!
1594							#DIV/0!		#DIV/0!		#DIV/0!								#DIV/0!	#DIV/0!	#DIV/0!
1595	G	[A]	138590	337			0.242573		0		0		G	[A]	126724	509			0.400053	0	0
1596							#DIV/0!		#DIV/0!		#DIV/0!								#DIV/0!	#DIV/0!	#DIV/0!
1597	A	[T]	147177	973			0.656767		0		0								#DIV/0!	#DIV/0!	#DIV/0!
1598							#DIV/0!		#DIV/0!		#DIV/0!								#DIV/0!	#DIV/0!	#DIV/0!
1599							#DIV/0!		#DIV/0!		#DIV/0!								#DIV/0!	#DIV/0!	#DIV/0!
1600							#DIV/0!		#DIV/0!		#DIV/0!								#DIV/0!	#DIV/0!	#DIV/0!
1602							#DIV/0!		#DIV/0!		#DIV/0!								#DIV/0!	#DIV/0!	#DIV/0!
1603	T	[C]	132476	2787			2.06043	not in LOF	0		0								#DIV/0!	#DIV/0!	#DIV/0!
1604							#DIV/0!		#DIV/0!		#DIV/0!								#DIV/0!	#DIV/0!	#DIV/0!
1605	C	[T]	132945	1067			0.796197		0		0		C	[T]	119682	1509			1.24514	0	0
1606	G	[A]	134052	327			0.243342		0		0		G	[A]	121329	490			0.402236	0	0
1607							#DIV/0!		#DIV/0!		#DIV/0!								#DIV/0!	#DIV/0!	#DIV/0!
1609							#DIV/0!		#DIV/0!		#DIV/0!		G	[A]	119284	467			0.389976	0	0
1610							#DIV/0!		#DIV/0!		#DIV/0!								#DIV/0!	#DIV/0!	#DIV/0!
1611							#DIV/0!		#DIV/0!		#DIV/0!		C	[A]	115698	263			0.2268	0	0
1612							#DIV/0!		#DIV/0!		#DIV/0!								#DIV/0!	#DIV/0!	#DIV/0!
1613							#DIV/0!		#DIV/0!		#DIV/0!								#DIV/0!	#DIV/0!	#DIV/0!
1614							#DIV/0!		#DIV/0!		#DIV/0!								#DIV/0!	#DIV/0!	#DIV/0!
1615	T	[C]	130846	951			0.721564		0		0		T	[C]	120110	310			0.257432	0	0
1616	G	[A]	123383	2527			2.00699	1.91325	0		0		G	[A]	112912	1197			1.049	0	0
1617	C	[T]	124727	287			0.229574		0		0		C	[T]	120455	407			0.336748	0	0
1618							#DIV/0!		#DIV/0!		#DIV/0!								#DIV/0!	#DIV/0!	#DIV/0!
1619							#DIV/0!		#DIV/0!		#DIV/0!								#DIV/0!	#DIV/0!	#DIV/0!
1621							#DIV/0!		#DIV/0!		#DIV/0!								#DIV/0!	#DIV/0!	#DIV/0!
1622							#DIV/0!		#DIV/0!		#DIV/0!								#DIV/0!	#DIV/0!	#DIV/0!
1623							#DIV/0!		#DIV/0!		#DIV/0!								#DIV/0!	#DIV/0!	#DIV/0!
1624							#DIV/0!		#DIV/0!		#DIV/0!								#DIV/0!	#DIV/0!	#DIV/0!
1625							#DIV/0!		#DIV/0!		#DIV/0!								#DIV/0!	#DIV/0!	#DIV/0!
1626							#DIV/0!		#DIV/0!		#DIV/0!								#DIV/0!	#DIV/0!	#DIV/0!
1627							#DIV/0!		#DIV/0!		#DIV/0!								#DIV/0!	#DIV/0!	#DIV/0!
1628							#DIV/0!		#DIV/0!		#DIV/0!		A	[G]	131734	564			0.42631	0	0
1629							#DIV/0!		#DIV/0!		#DIV/0!								#DIV/0!	#DIV/0!	#DIV/0!
1631							#DIV/0!		#DIV/0!		#DIV/0!		G	[A]	139582	316			0.225879	0	0
1632							#DIV/0!		#DIV/0!		#DIV/0!								#DIV/0!	#DIV/0!	#DIV/0!
1633							#DIV/0!		#DIV/0!		#DIV/0!								#DIV/0!	#DIV/0!	#DIV/0!
1634	A	[G]	152044	1654			1.07614	3.4461	0		0		A	[G]	144930	454			0.312276	0	0
1635	G	[A]	151206	320			0.211185		0		0		G	[A]	142768	434			0.303068	0	0
1636	C	[T]	144840	385			0.265106		0		0		C	[T]	142623	608			0.424489	0	0
1637	C	[A]	145120	336			0.230998		0		0		C	[A]	142818	346			0.241681	0	0
1638							#DIV/0!		#DIV/0!		#DIV/0!								#DIV/0!	#DIV/0!	#DIV/0!
1639	A	[T]	140638	1674			1.17629	not in LOF	0		0								#DIV/0!	#DIV/0!	#DIV/0!
1640	G	[A]	144784	152			0.104874		0		0								#DIV/0!	#DIV/0!	#DIV/0!
1641							#DIV/0!		#DIV/0!		#DIV/0!								#DIV/0!	#DIV/0!	#DIV/0!
1643	A	[G]	147260	2748			1.8319	not in LOF	0		0								#DIV/0!	#DIV/0!	#DIV/0!
1644							#DIV/0!		#DIV/0!		#DIV/0!								#DIV/0!	#DIV/0!	#DIV/0!
1646							#DIV/0!		#DIV/0!		#DIV/0!								#DIV/0!	#DIV/0!	#DIV/0!
1647							#DIV/0!		#DIV/0!		#DIV/0!								#DIV/0!	#DIV/0!	#DIV/0!
1649							#DIV/0!		#DIV/0!		#DIV/0!								#DIV/0!	#DIV/0!	#DIV/0!
1650							#DIV/0!		#DIV/0!		#DIV/0!								#DIV/0!	#DIV/0!	#DIV/0!
1651							#DIV/0!		#DIV/0!		#DIV/0!								#DIV/0!	#DIV/0!	#DIV/0!
1652	A	[G]	136690	1362			0.986585		0		0		A	[G]	142206	372			0.26091	0	0
1653							#DIV/0!		#DIV/0!		#DIV/0!		G	[T]	140220	219			0.15594	0	0
1656							#DIV/0!		#DIV/0!		#DIV/0!								#DIV/0!	#DIV/0!	#DIV/0!
1657							#DIV/0!		#DIV/0!		#DIV/0!								#DIV/0!	#DIV/0!	#DIV/0!
1658							#DIV/0!		#DIV/0!		#DIV/0!								#DIV/0!	#DIV/0!	#DIV/0!
1659	T	[C]	129512	1082			0.828522		0		0		T	[C]	133666	311			0.232129	0	0
1660							#DIV/0!		#DIV/0!		#DIV/0!								#DIV/0!	#DIV/0!	#DIV/0!
1661	A	[G]	128734	337			0.261097		0		0		A	[G]	132291	288			0.217229	0	0
1662							#DIV/0!		#DIV/0!		#DIV/0!								#DIV/0!	#DIV/0!	#DIV/0!
1664	G	[A]	122561	843			0.683122		0		0		G	[A]	126160	430			0.339679	0	0
1665							#DIV/0!		#DIV/0!		#DIV/0!								#DIV/0!	#DIV/0!	#DIV/0!
1666							#DIV/0!		#DIV/0!		#DIV/0!								#DIV/0!	#DIV/0!	#DIV/0!
1668	A	[G]	128419	980			0.757347		0		0								#DIV/0!	#DIV/0!	#DIV/0!
1669							#DIV/0!		#DIV/0!		#DIV/0!		C	[T]	128414	241			0.187323	0	0
1671							#DIV/0!		#DIV/0!		#DIV/0!								#DIV/0!	#DIV/0!	#DIV/0!
1672							#DIV/0!		#DIV/0!		#DIV/0!								#DIV/0!	#DIV/0!	#DIV/0!
1673	G	[A]	127219	424			0.332176		0		0		G	[A]	132774	383			0.28763	0	0
1674	C	[T]	121927	2081			1.67812	1.8294	0		0		C	[T]	134587	1246			0.917303	0	0
1675							#DIV/0!		#DIV/0!		#DIV/0!								#DIV/0!	#DIV/0!	#DIV/0!
1677							#DIV/0!		#DIV/0!		#DIV/0!								#DIV/0!	#DIV/0!	#DIV/0!
1678							#DIV/0!		#DIV/0!		#DIV/0!		C	[T]	128013	358			0.278879	0	0
1679							#DIV/0!		#DIV/0!		#DIV/0!								#DIV/0!	#DIV/0!	#DIV/0!
1680							#DIV/0!		#DIV/0!		#DIV/0!								#DIV/0!	#DIV/0!	#DIV/0!
1681							#DIV/0!		#DIV/0!		#DIV/0!								#DIV/0!	#DIV/0!	#DIV/0!
1682							#DIV/0!		#DIV/0!		#DIV/0!								#DIV/0!	#DIV/0!	#DIV/0!
1684	T	[A]	107744	644			0.594162		0		0								#DIV/0!	#DIV/0!	#DIV/0!
1685	G	[A]	104151	485			0.463512		0		0								#DIV/0!	#DIV/0!	#DIV/0!
1686	C	[T]	99763	476			0.474865		0		0		C	[T]	105480	914			0.859071	0	0
1687	C	[A, T]	101902	205	400		0.199986		0.390217		0								#DIV/0!	#DIV/0!	#DIV/0!
1688							#DIV/0!		#DIV/0!		#DIV/0!								#DIV/0!	#DIV/0!	#DIV/0!
1689							#DIV/0!		#DIV/0!		#DIV/0!		G	[A]	113883	227			0.198931	0	0
1690							#DIV/0!		#DIV/0!		#DIV/0!		C	[T]	114009	370			0.323486	0	0
1691							#DIV/0!		#DIV/0!		#DIV/0!								#DIV/0!	#DIV/0!	#DIV/0!
1692	T	[C]	105350	230			0.217844		0		0		T	[C]	107078	355			0.330439	0	0
1693							#DIV/0!		#DIV/0!		#DIV/0!								#DIV/0!	#DIV/0!	#DIV/0!
1694	A	[G]	103040	215			0.208222		0		0		A	[G]	98809	245			0.24734	0	0
1695							#DIV/0!		#DIV/0!		#DIV/0!		G	[T]	101520	161			0.158338	0	0
1696	G	[A]	104070	1241			1.17841	2.7237	0		0		G	[A]	100798	438			0.432652	0	0
1697	C	[T]	100033	197			0.196548		0		0		C	[T]	94448	220			0.232391	0	0
1698							#DIV/0!		#DIV/0!		#DIV/0!		C	[A]	94500	147			0.155314	0	0
1699							#DIV/0!		#DIV/0!		#DIV/0!								#DIV/0!	#DIV/0!	#DIV/0!
1700							#DIV/0!		#DIV/0!		#DIV/0!								#DIV/0!	#DIV/0!	#DIV/0!
1701							#DIV/0!		#DIV/0!		#DIV/0!		G	[A]	93280	193			0.206477	0	0
1702							#DIV/0!		#DIV/0!		#DIV/0!								#DIV/0!	#DIV/0!	#DIV/0!
1704							#DIV/0!		#DIV/0!		#DIV/0!								#DIV/0!	#DIV/0!	#DIV/0!
1708							#DIV/0!		#DIV/0!		#DIV/0!		A	[G]	95139	304			0.318515	0	0
1710							#DIV/0!		#DIV/0!		#DIV/0!								#DIV/0!	#DIV/0!	#DIV/0!
1711							#DIV/0!		#DIV/0!		#DIV/0!		T	[C]	107048	263			0.245082	0	0
1712	G	[A]	112745	504			0.445037		0		0		G	[A]	106955	680			0.631765	0	0
1713							#DIV/0!		#DIV/0!		#DIV/0!		C	[T]	109037	222			0.203187	0	0
1714							#DIV/0!		#DIV/0!		#DIV/0!								#DIV/0!	#DIV/0!	#DIV/0!
1715							#DIV/0!		#DIV/0!		#DIV/0!								#DIV/0!	#DIV/0!	#DIV/0!
1716							#DIV/0!		#DIV/0!		#DIV/0!								#DIV/0!	#DIV/0!	#DIV/0!
1717							#DIV/0!		#DIV/0!		#DIV/0!								#DIV/0!	#DIV/0!	#DIV/0!
1719							#DIV/0!		#DIV/0!		#DIV/0!								#DIV/0!	#DIV/0!	#DIV/0!
1720	CG	[C, TG]	115546	170	707		0.146019		0.607268		0		CG	[C, TG]	114002	300	394		0.261561	0.343517	0
1721	G	[A, T]	129407	160	150		0.123345		0.115636		0		G	[A]	129363	210			0.162071	0	0
1722							#DIV/0!		#DIV/0!		#DIV/0!								#DIV/0!	#DIV/0!	#DIV/0!
1723							#DIV/0!		#DIV/0!		#DIV/0!		G	[A]	134877	147			0.10887	0	0
1724							#DIV/0!		#DIV/0!		#DIV/0!								#DIV/0!	#DIV/0!	#DIV/0!
1725							#DIV/0!		#DIV/0!		#DIV/0!								#DIV/0!	#DIV/0!	#DIV/0!
1727							#DIV/0!		#DIV/0!		#DIV/0!		C	[A]	138637	246			0.177128	0	0
1728							#DIV/0!		#DIV/0!		#DIV/0!								#DIV/0!	#DIV/0!	#DIV/0!
1729	G	[A]	134444	1116			0.823252		0		0		G	[A]	141219	669			0.471499	0	0
1730							#DIV/0!		#DIV/0!		#DIV/0!								#DIV/0!	#DIV/0!	#DIV/0!
1733	A	[T]	124150	399			0.320356		0		0		A	[T]	137019	218			0.158849	0	0
1734							#DIV/0!		#DIV/0!		#DIV/0!								#DIV/0!	#DIV/0!	#DIV/0!
1735	T	[C]	130137	518			0.396464		0		0		T	[C]	145166	260			0.178785	0	0
1736							#DIV/0!		#DIV/0!		#DIV/0!		G	[A]	143908	220			0.152642	0	0
1737							#DIV/0!		#DIV/0!		#DIV/0!								#DIV/0!	#DIV/0!	#DIV/0!
1741							#DIV/0!		#DIV/0!		#DIV/0!		C	[A, T]	155532	220	221		0.14105	0.141691	0
1742							#DIV/0!		#DIV/0!		#DIV/0!								#DIV/0!	#DIV/0!	#DIV/0!
1743							#DIV/0!		#DIV/0!		#DIV/0!								#DIV/0!	#DIV/0!	#DIV/0!
1744							#DIV/0!		#DIV/0!		#DIV/0!		T	[A, C]	153811	434	278		0.280864	0.179908	0
1745							#DIV/0!		#DIV/0!		#DIV/0!		G	[A]	160437	242			0.150611	0	0
1746							#DIV/0!		#DIV/0!		#DIV/0!								#DIV/0!	#DIV/0!	#DIV/0!
1747	G	[A]	135729	1030			0.75315		0		0		G	[A]	155605	432			0.276857	0	0
1748	C	[T]	134517	1698			1.24656	0.873072	0		0		C	[T]	153887	2229			1.42778	0	0
1749	C	[A]	134343	1491			1.09766	not in LOF	0		0								#DIV/0!	#DIV/0!	#DIV/0!
1750							#DIV/0!		#DIV/0!		#DIV/0!								#DIV/0!	#DIV/0!	#DIV/0!
1752							#DIV/0!		#DIV/0!		#DIV/0!								#DIV/0!	#DIV/0!	#DIV/0!
1753							#DIV/0!		#DIV/0!		#DIV/0!		T	[C]	158435	269			0.169498	0	0
1758							#DIV/0!		#DIV/0!		#DIV/0!								#DIV/0!	#DIV/0!	#DIV/0!
1759	G	[T]	147495	540			0.364779		0		0		G	[T]	167984	757			0.448617	0	0
1760							#DIV/0!		#DIV/0!		#DIV/0!		A	[G]	165305	319			0.192605	0	0
1761	C	[T]	138104	589			0.424679		0		0		C	[T]	158078	973			0.611753	0	0
1762	G	[T]	140647	169			0.120015		0		0								#DIV/0!	#DIV/0!	#DIV/0!
1763	GC	[G, AC]	115370	672	498		0.576626		0.427321		0		GC	[G, AC]	132575	937	822		0.697515	0.611908	0
1764	C	[T]	135121	438			0.323107		0		0		C	[T]	153804	1069			0.690243	0	0
1765							#DIV/0!		#DIV/0!		#DIV/0!								#DIV/0!	#DIV/0!	#DIV/0!
1766							#DIV/0!		#DIV/0!		#DIV/0!								#DIV/0!	#DIV/0!	#DIV/0!
1767							#DIV/0!		#DIV/0!		#DIV/0!								#DIV/0!	#DIV/0!	#DIV/0!
1768	C	[A]	128517	164			0.127447		0		0								#DIV/0!	#DIV/0!	#DIV/0!
1770							#DIV/0!		#DIV/0!		#DIV/0!								#DIV/0!	#DIV/0!	#DIV/0!
1771	T	[A]	134299	812			0.600987		0		0								#DIV/0!	#DIV/0!	#DIV/0!
1772	G	[T]	136828	278			0.202763		0		0		G	[A, T]	140375	388	397		0.274865	0.281241	0
1773	C	[T]	137320	341			0.24771		0		0		C	[G, T]	141077	259	590		0.182489	0.41571	0
1774	G	[A]	132801	546			0.409458		0		0		G	[A]	136876	598			0.434991	0	0
1775	T	[C]	129910	376			0.288596		0		0		T	[C]	134476	244			0.181116	0	0
1776							#DIV/0!		#DIV/0!		#DIV/0!								#DIV/0!	#DIV/0!	#DIV/0!
1777							#DIV/0!		#DIV/0!		#DIV/0!								#DIV/0!	#DIV/0!	#DIV/0!
1778							#DIV/0!		#DIV/0!		#DIV/0!								#DIV/0!	#DIV/0!	#DIV/0!
1779	G	[T]	134270	569			0.421985		0		0		G	[T]	124374	249			0.199803	0	0
1780							#DIV/0!		#DIV/0!		#DIV/0!		A	[G]	129194	242			0.186965	0	0
1781	C	[T]	134846	804			0.592702		0		0		C	[T]	125738	212			0.168321	0	0
1782							#DIV/0!		#DIV/0!		#DIV/0!		C	[A]	130924	248			0.189065	0	0
1783							#DIV/0!		#DIV/0!		#DIV/0!								#DIV/0!	#DIV/0!	#DIV/0!
1784							#DIV/0!		#DIV/0!		#DIV/0!								#DIV/0!	#DIV/0!	#DIV/0!
1785	C	[T]	143218	1497			1.03445	1.40696	0		0		C	[T]	134876	999			0.735235	0	0
1786							#DIV/0!		#DIV/0!		#DIV/0!								#DIV/0!	#DIV/0!	#DIV/0!
1787							#DIV/0!		#DIV/0!		#DIV/0!								#DIV/0!	#DIV/0!	#DIV/0!
1788	G	[A, T]	144007	199	172		0.137833		0.119132		0								#DIV/0!	#DIV/0!	#DIV/0!
1789	G	[A]	142921	5044			3.40891	3.25009	0		0		G	[A]	136134	1443			1.04887	0	0
1790	C	[T]	146054	637			0.434246		0		0		C	[T]	136013	248			0.182004	0	0
1791	A	[G]	151704	682			0.447548		0		0								#DIV/0!	#DIV/0!	#DIV/0!
1792							#DIV/0!		#DIV/0!		#DIV/0!								#DIV/0!	#DIV/0!	#DIV/0!
1794	A	[G]	144647	257			0.177359		0		0		A	[G]	134272	270			0.200681	0	0
1795	G	[A]	140495	288			0.20457		0		0								#DIV/0!	#DIV/0!	#DIV/0!
1796							#DIV/0!		#DIV/0!		#DIV/0!								#DIV/0!	#DIV/0!	#DIV/0!
1799							#DIV/0!		#DIV/0!		#DIV/0!								#DIV/0!	#DIV/0!	#DIV/0!
1800							#DIV/0!		#DIV/0!		#DIV/0!								#DIV/0!	#DIV/0!	#DIV/0!
1801							#DIV/0!		#DIV/0!		#DIV/0!								#DIV/0!	#DIV/0!	#DIV/0!
1802							#DIV/0!		#DIV/0!		#DIV/0!								#DIV/0!	#DIV/0!	#DIV/0!
1803							#DIV/0!		#DIV/0!		#DIV/0!		A	[G]	139160	252			0.180759	0	0
1804	GA	[G]	129362	156			0.120447		0		0		GA	[G, TA]	122820	568	224		0.459502	0.181212	0
1805							#DIV/0!		#DIV/0!		#DIV/0!								#DIV/0!	#DIV/0!	#DIV/0!
1806							#DIV/0!		#DIV/0!		#DIV/0!								#DIV/0!	#DIV/0!	#DIV/0!
1810							#DIV/0!		#DIV/0!		#DIV/0!								#DIV/0!	#DIV/0!	#DIV/0!
1811	A	[G]	137972	151			0.109323		0		0		A	[G]	135029	133			0.0984004	0	0
1812	C	[A]	138799	856			0.612939		0		0								#DIV/0!	#DIV/0!	#DIV/0!
1813							#DIV/0!		#DIV/0!		#DIV/0!								#DIV/0!	#DIV/0!	#DIV/0!
1814							#DIV/0!		#DIV/0!		#DIV/0!								#DIV/0!	#DIV/0!	#DIV/0!
1815							#DIV/0!		#DIV/0!		#DIV/0!		C	[A]	137042	219			0.15955	0	0
1816							#DIV/0!		#DIV/0!		#DIV/0!		C	[A]	142889	204			0.142565	0	0
1817							#DIV/0!		#DIV/0!		#DIV/0!		T	[C]	143684	229			0.159124	0	0
1818							#DIV/0!		#DIV/0!		#DIV/0!								#DIV/0!	#DIV/0!	#DIV/0!
1819							#DIV/0!		#DIV/0!		#DIV/0!								#DIV/0!	#DIV/0!	#DIV/0!
1822	T	[C]	140245	650			0.461336		0		0		T	[C]	131721	235			0.17809	0	0
1823							#DIV/0!		#DIV/0!		#DIV/0!								#DIV/0!	#DIV/0!	#DIV/0!
1824	G	[A]	133136	180			0.135018		0		0		G	[A]	124040	336			0.270149	0	0
1825	A	[G]	129572	843			0.646398		0		0								#DIV/0!	#DIV/0!	#DIV/0!
1827							#DIV/0!		#DIV/0!		#DIV/0!								#DIV/0!	#DIV/0!	#DIV/0!
1829							#DIV/0!		#DIV/0!		#DIV/0!								#DIV/0!	#DIV/0!	#DIV/0!
1830	C	[T]	145732	263			0.180143		0		0		C	[T]	129538	424			0.326249	0	0
1831	G	[A]	144560	1015			0.697235		0		0		G	[A]	135473	1265			0.925127	0	0
1832	C	[T]	148058	464			0.312412		0		0		C	[T]	138977	406			0.291284	0	0
1833							#DIV/0!		#DIV/0!		#DIV/0!								#DIV/0!	#DIV/0!	#DIV/0!
1835							#DIV/0!		#DIV/0!		#DIV/0!								#DIV/0!	#DIV/0!	#DIV/0!
1836							#DIV/0!		#DIV/0!		#DIV/0!		C	[T]	147134	278			0.188587	0	0
1837	G	[A]	156630	330			0.210245		0		0		G	[A]	147167	324			0.219674	0	0
1838							#DIV/0!		#DIV/0!		#DIV/0!		C	[T]	143588	186			0.12937	0	0
1839	C	[A, T]	155059	186	320		0.119564		0.205702		0		C	[A, T]	138698	464	567		0.332071	0.405785	0
1840							#DIV/0!		#DIV/0!		#DIV/0!								#DIV/0!	#DIV/0!	#DIV/0!
1841	G	[A]	147962	2185			1.45524	2.08245	0		0		G	[A]	133716	941			0.698813	0	0
1842	C	[T]	149171	1228			0.816495		0		0		C	[T]	132913	857			0.640652	0	0
1843							#DIV/0!		#DIV/0!		#DIV/0!		C	[A]	131435	310			0.235303	0	0
1844							#DIV/0!		#DIV/0!		#DIV/0!								#DIV/0!	#DIV/0!	#DIV/0!
1846							#DIV/0!		#DIV/0!		#DIV/0!								#DIV/0!	#DIV/0!	#DIV/0!
1847							#DIV/0!		#DIV/0!		#DIV/0!		T	[C]	137700	192			0.139239	0	0
1848							#DIV/0!		#DIV/0!		#DIV/0!								#DIV/0!	#DIV/0!	#DIV/0!
1849							#DIV/0!		#DIV/0!		#DIV/0!								#DIV/0!	#DIV/0!	#DIV/0!
1850	G	[A]	164357	483			0.293011		0		0		G	[A, T]	140568	1021	359		0.719277	0.25291	0
1851	C	[T]	164433	1063			0.642312		0		0		C	[T]	140590	1718			1.20724	0	0
1852	C	[T]	163980	1092			0.66153		0		0								#DIV/0!	#DIV/0!	#DIV/0!
1853							#DIV/0!		#DIV/0!		#DIV/0!		A	[C]	147756	288			0.194537	0	0
1854							#DIV/0!		#DIV/0!		#DIV/0!		C	[T]	145653	206			0.141232	0	0
1855	C	[A]	167093	159			0.0950661		0		0								#DIV/0!	#DIV/0!	#DIV/0!
1856	T	[C]	163544	229			0.139828		0		0		T	[C]	141306	297			0.209741	0	0
1857							#DIV/0!		#DIV/0!		#DIV/0!		G	[A]	139951	231			0.164786	0	0
1858	T	[C]	161747	1246			0.76445		0		0								#DIV/0!	#DIV/0!	#DIV/0!
1859							#DIV/0!		#DIV/0!		#DIV/0!								#DIV/0!	#DIV/0!	#DIV/0!
1860	C	[T]	158354	1464			0.916042		0		0		C	[A, T]	135116	288	1534		0.210314	1.12021	0
1861							#DIV/0!		#DIV/0!		#DIV/0!								#DIV/0!	#DIV/0!	#DIV/0!
1862							#DIV/0!		#DIV/0!		#DIV/0!								#DIV/0!	#DIV/0!	#DIV/0!
1863	T	[C]	164666	279			0.169147		0		0		T	[C]	135401	350			0.257825	0	0
1864							#DIV/0!		#DIV/0!		#DIV/0!								#DIV/0!	#DIV/0!	#DIV/0!
1865							#DIV/0!		#DIV/0!		#DIV/0!								#DIV/0!	#DIV/0!	#DIV/0!
1868							#DIV/0!		#DIV/0!		#DIV/0!								#DIV/0!	#DIV/0!	#DIV/0!
1869							#DIV/0!		#DIV/0!		#DIV/0!		C	[T]	132218	143			0.108038	0	0
1870	T	[C]	166243	271			0.162749		0		0								#DIV/0!	#DIV/0!	#DIV/0!
1871							#DIV/0!		#DIV/0!		#DIV/0!		G	[A]	137269	270			0.196308	0	0
1872	C	[T]	162191	222			0.136689		0		0		C	[T]	139043	297			0.213148	0	0
1873							#DIV/0!		#DIV/0!		#DIV/0!								#DIV/0!	#DIV/0!	#DIV/0!
1874	C	[T]	168973	344			0.203169		0		0								#DIV/0!	#DIV/0!	#DIV/0!
1875							#DIV/0!		#DIV/0!		#DIV/0!								#DIV/0!	#DIV/0!	#DIV/0!
1876							#DIV/0!		#DIV/0!		#DIV/0!								#DIV/0!	#DIV/0!	#DIV/0!
1877							#DIV/0!		#DIV/0!		#DIV/0!								#DIV/0!	#DIV/0!	#DIV/0!
1878							#DIV/0!		#DIV/0!		#DIV/0!								#DIV/0!	#DIV/0!	#DIV/0!
1879							#DIV/0!		#DIV/0!		#DIV/0!								#DIV/0!	#DIV/0!	#DIV/0!
1880							#DIV/0!		#DIV/0!		#DIV/0!								#DIV/0!	#DIV/0!	#DIV/0!
1881							#DIV/0!		#DIV/0!		#DIV/0!								#DIV/0!	#DIV/0!	#DIV/0!
1883	G	[A]	172402	2597			1.48401	6.9322	0		0		G	[A]	151025	324			0.214075	0	0
1884	C	[T]	175455	448			0.254686		0		0		C	[T]	144478	444			0.306372	0	0
1885							#DIV/0!		#DIV/0!		#DIV/0!								#DIV/0!	#DIV/0!	#DIV/0!
1886	C	[T]	172319	217			0.125771		0		0		C	[T]	142161	234			0.164332	0	0
1887							#DIV/0!		#DIV/0!		#DIV/0!		T	[C]	141083	223			0.157814	0	0
1888	G	[T]	165258	251			0.151653		0		0								#DIV/0!	#DIV/0!	#DIV/0!
1889	G	[T]	175507	1023			0.579505		0		0								#DIV/0!	#DIV/0!	#DIV/0!
1890	G	[A]	169727	1204			0.704378		0		0		G	[A]	138631	1460			1.04218	0	0
1891	C	[T]	169460	613			0.360433		0		0		C	[T]	144787	891			0.611623	0	0
1892							#DIV/0!		#DIV/0!		#DIV/0!		C	[A, T]	145606	299	260		0.204563	0.177881	0
1893							#DIV/0!		#DIV/0!		#DIV/0!		A	[G]	150308	294			0.195217	0	0
1894							#DIV/0!		#DIV/0!		#DIV/0!								#DIV/0!	#DIV/0!	#DIV/0!
1895							#DIV/0!		#DIV/0!		#DIV/0!								#DIV/0!	#DIV/0!	#DIV/0!
1897	C	[A]	187148	946			0.50294		0		0								#DIV/0!	#DIV/0!	#DIV/0!
1898							#DIV/0!		#DIV/0!		#DIV/0!								#DIV/0!	#DIV/0!	#DIV/0!
1899							#DIV/0!		#DIV/0!		#DIV/0!		T	[C]	156228	283			0.180818	0	0
1900							#DIV/0!		#DIV/0!		#DIV/0!		G	[T]	156052	550			0.351209	0	0
1901							#DIV/0!		#DIV/0!		#DIV/0!		A	[G]	154172	364			0.235544	0	0
1902							#DIV/0!		#DIV/0!		#DIV/0!								#DIV/0!	#DIV/0!	#DIV/0!
1903	G	[T]	173194	1085			0.622565		0		0								#DIV/0!	#DIV/0!	#DIV/0!
1904	G	[A]	173695	958			0.548516		0		0		G	[A]	149004	493			0.329773	0	0
1905	C	[T]	171667	754			0.437302		0		0								#DIV/0!	#DIV/0!	#DIV/0!
1907							#DIV/0!		#DIV/0!		#DIV/0!								#DIV/0!	#DIV/0!	#DIV/0!
1908	T	[C]	170343	1493			0.868852		0		0								#DIV/0!	#DIV/0!	#DIV/0!
1909	C	[G]	174529	925			0.527204		0		0								#DIV/0!	#DIV/0!	#DIV/0!
1911							#DIV/0!		#DIV/0!		#DIV/0!								#DIV/0!	#DIV/0!	#DIV/0!
1912							#DIV/0!		#DIV/0!		#DIV/0!								#DIV/0!	#DIV/0!	#DIV/0!
1913							#DIV/0!		#DIV/0!		#DIV/0!		C	[A]	146185	307			0.209568	0	0
1914	G	[A]	175699	773			0.43803		0		0								#DIV/0!	#DIV/0!	#DIV/0!
1917							#DIV/0!		#DIV/0!		#DIV/0!		T	[A]	145013	268			0.18447	0	0
1918							#DIV/0!		#DIV/0!		#DIV/0!		G	[A]	144723	297			0.204799	0	0
1920	G	[A, T]	164246	1591	1097		0.953071		0.657146		0		G	[A]	139633	909			0.646782	0	0
1921	C	[T]	166688	507			0.303239		0		0		C	[T]	140424	377			0.267754	0	0
1922							#DIV/0!		#DIV/0!		#DIV/0!								#DIV/0!	#DIV/0!	#DIV/0!
1923	T	[C]	172723	245			0.141645		0		0		T	[C]	139096	279			0.200179	0	0
1924	A	[G]	169010	357			0.210785		0		0								#DIV/0!	#DIV/0!	#DIV/0!
1925							#DIV/0!		#DIV/0!		#DIV/0!								#DIV/0!	#DIV/0!	#DIV/0!
1927							#DIV/0!		#DIV/0!		#DIV/0!								#DIV/0!	#DIV/0!	#DIV/0!
1928							#DIV/0!		#DIV/0!		#DIV/0!								#DIV/0!	#DIV/0!	#DIV/0!
1930							#DIV/0!		#DIV/0!		#DIV/0!		C	[A]	134237	309			0.229661	0	0
1931	C	[T]	165238	1556			0.932887		0		0								#DIV/0!	#DIV/0!	#DIV/0!
1932	G	[A]	166567	433			0.259281		0		0		G	[A]	134227	580			0.430245	0	0
1933							#DIV/0!		#DIV/0!		#DIV/0!								#DIV/0!	#DIV/0!	#DIV/0!
1934							#DIV/0!		#DIV/0!		#DIV/0!								#DIV/0!	#DIV/0!	#DIV/0!
1936							#DIV/0!		#DIV/0!		#DIV/0!								#DIV/0!	#DIV/0!	#DIV/0!
1938	C	[T]	155773	729			0.465809		0		0		C	[T]	129029	327			0.252791	0	0
1939	G	[A]	158768	1075			0.672535		0		0		G	[A]	131503	1035			0.780908	0	0
1940	C	[T]	163380	389			0.23753		0		0								#DIV/0!	#DIV/0!	#DIV/0!
1942	A	[C]	171426	546			0.317494		0		0		A	[C]	138023	573			0.413432	0	0
1943							#DIV/0!		#DIV/0!		#DIV/0!		C	[A]	132710	255			0.19178	0	0
1944							#DIV/0!		#DIV/0!		#DIV/0!								#DIV/0!	#DIV/0!	#DIV/0!
1945	G	[T]	159794	607			0.378427		0		0								#DIV/0!	#DIV/0!	#DIV/0!
1946							#DIV/0!		#DIV/0!		#DIV/0!								#DIV/0!	#DIV/0!	#DIV/0!
1947							#DIV/0!		#DIV/0!		#DIV/0!								#DIV/0!	#DIV/0!	#DIV/0!
1948							#DIV/0!		#DIV/0!		#DIV/0!		A	[G]	132739	243			0.182731	0	0
1951							#DIV/0!		#DIV/0!		#DIV/0!								#DIV/0!	#DIV/0!	#DIV/0!
1952	TG	[T, CG]	141618	2456	518		1.69857	1.04545	0.358249		0		TG	[T, CG]	115468	1913	362		1.62473	0.307449	0
1953							#DIV/0!		#DIV/0!		#DIV/0!								#DIV/0!	#DIV/0!	#DIV/0!
1954							#DIV/0!		#DIV/0!		#DIV/0!								#DIV/0!	#DIV/0!	#DIV/0!
1955							#DIV/0!		#DIV/0!		#DIV/0!								#DIV/0!	#DIV/0!	#DIV/0!
1957	G	[A]	163799	234			0.142654		0		0		G	[A]	140199	315			0.224177	0	0
1958	C	[T]	160702	268			0.166491		0		0		C	[T]	136116	352			0.257936	0	0
1960	C	[A]	159543	311			0.194553		0		0								#DIV/0!	#DIV/0!	#DIV/0!
1961	T	[C]	163341	494			0.301523		0		0		T	[C]	138826	488			0.350288	0	0
1962							#DIV/0!		#DIV/0!		#DIV/0!								#DIV/0!	#DIV/0!	#DIV/0!
1963							#DIV/0!		#DIV/0!		#DIV/0!								#DIV/0!	#DIV/0!	#DIV/0!
1964	T	[C]	160826	370			0.229534		0		0		T	[C]	136370	346			0.253079	0	0
1965							#DIV/0!		#DIV/0!		#DIV/0!								#DIV/0!	#DIV/0!	#DIV/0!
1967							#DIV/0!		#DIV/0!		#DIV/0!								#DIV/0!	#DIV/0!	#DIV/0!
1968							#DIV/0!		#DIV/0!		#DIV/0!								#DIV/0!	#DIV/0!	#DIV/0!
1969							#DIV/0!		#DIV/0!		#DIV/0!								#DIV/0!	#DIV/0!	#DIV/0!
1970							#DIV/0!		#DIV/0!		#DIV/0!								#DIV/0!	#DIV/0!	#DIV/0!
1971	G	[A]	156760	1074			0.680462		0		0		G	[A]	139550	229			0.16383	0	0
1972	C	[T]	157251	471			0.298627		0		0		C	[T]	138920	719			0.514899	0	0
1973	T	[C]	157622	249			0.157724		0		0		T	[C]	139184	379			0.271562	0	0
1974							#DIV/0!		#DIV/0!		#DIV/0!								#DIV/0!	#DIV/0!	#DIV/0!
1975							#DIV/0!		#DIV/0!		#DIV/0!								#DIV/0!	#DIV/0!	#DIV/0!
1976							#DIV/0!		#DIV/0!		#DIV/0!								#DIV/0!	#DIV/0!	#DIV/0!
1977							#DIV/0!		#DIV/0!		#DIV/0!								#DIV/0!	#DIV/0!	#DIV/0!
1978	G	[T]	147401	1280			0.860904		0		0								#DIV/0!	#DIV/0!	#DIV/0!
1980	G	[T]	144521	342			0.236085		0		0								#DIV/0!	#DIV/0!	#DIV/0!
1981							#DIV/0!		#DIV/0!		#DIV/0!		G	[A]	130945	332			0.2529	0	0
1982	C	[T]	142199	376			0.263721		0		0		C	[T]	130611	420			0.320535	0	0
1983							#DIV/0!		#DIV/0!		#DIV/0!		C	[A]	136053	259			0.190005	0	0
1984	C	[A]	146371	770			0.523308		0		0		C	[A]	136510	263			0.192289	0	0
1985	TG	[T, CG]	141860	407	429		0.285222		0.300639		0		TG	[T, CG]	130404	839	586		0.636431	0.444515	0
1986							#DIV/0!		#DIV/0!		#DIV/0!								#DIV/0!	#DIV/0!	#DIV/0!
1987							#DIV/0!		#DIV/0!		#DIV/0!								#DIV/0!	#DIV/0!	#DIV/0!
1988							#DIV/0!		#DIV/0!		#DIV/0!								#DIV/0!	#DIV/0!	#DIV/0!
1990							#DIV/0!		#DIV/0!		#DIV/0!								#DIV/0!	#DIV/0!	#DIV/0!
1991							#DIV/0!		#DIV/0!		#DIV/0!								#DIV/0!	#DIV/0!	#DIV/0!
1992	C	[T]	160137	299			0.186367		0		0		C	[T]	152365	362			0.237024	0	0
1993							#DIV/0!		#DIV/0!		#DIV/0!								#DIV/0!	#DIV/0!	#DIV/0!
1994	G	[A]	143190	4308			2.92072	2.28318	0		0		G	[A]	144234	1869			1.27923	0	0
1995	C	[T]	150985	950			0.625267		0		0		C	[T]	151969	347			0.227816	0	0
1996							#DIV/0!		#DIV/0!		#DIV/0!								#DIV/0!	#DIV/0!	#DIV/0!
1997							#DIV/0!		#DIV/0!		#DIV/0!		T	[C]	151319	225			0.148472	0	0
1998	C	[A]	149063	318			0.212878		0		0								#DIV/0!	#DIV/0!	#DIV/0!
2000							#DIV/0!		#DIV/0!		#DIV/0!								#DIV/0!	#DIV/0!	#DIV/0!
2002							#DIV/0!		#DIV/0!		#DIV/0!								#DIV/0!	#DIV/0!	#DIV/0!
2004	G	[A]	149397	665			0.44315		0		0		G	[A]	147011	257			0.174512	0	0
2005	C	[T]	150120	2718			1.77835	2.14702	0		0		C	[T]	149544	1249			0.828288	0	0
2006	G	[A]	147251	242			0.164076		0		0		G	[A]	143408	434			0.30172	0	0
2007							#DIV/0!		#DIV/0!		#DIV/0!								#DIV/0!	#DIV/0!	#DIV/0!
2008							#DIV/0!		#DIV/0!		#DIV/0!								#DIV/0!	#DIV/0!	#DIV/0!
2009							#DIV/0!		#DIV/0!		#DIV/0!								#DIV/0!	#DIV/0!	#DIV/0!
2010							#DIV/0!		#DIV/0!		#DIV/0!								#DIV/0!	#DIV/0!	#DIV/0!
2011	C	[T]	150493	1038			0.685008		0		0		C	[T]	142236	503			0.352391	0	0
2012	G	[A]	156827	894			0.566824		0		0		G	[A]	148089	1418			0.948451	0	0
2013	C	[T]	157318	969			0.612179		0		0		C	[T]	149970	301			0.200305	0	0
2014							#DIV/0!		#DIV/0!		#DIV/0!								#DIV/0!	#DIV/0!	#DIV/0!
2015							#DIV/0!		#DIV/0!		#DIV/0!								#DIV/0!	#DIV/0!	#DIV/0!
2018							#DIV/0!		#DIV/0!		#DIV/0!								#DIV/0!	#DIV/0!	#DIV/0!
2020							#DIV/0!		#DIV/0!		#DIV/0!								#DIV/0!	#DIV/0!	#DIV/0!
2022							#DIV/0!		#DIV/0!		#DIV/0!								#DIV/0!	#DIV/0!	#DIV/0!
2023							#DIV/0!		#DIV/0!		#DIV/0!								#DIV/0!	#DIV/0!	#DIV/0!
2024							#DIV/0!		#DIV/0!		#DIV/0!								#DIV/0!	#DIV/0!	#DIV/0!
2026							#DIV/0!		#DIV/0!		#DIV/0!								#DIV/0!	#DIV/0!	#DIV/0!
2027							#DIV/0!		#DIV/0!		#DIV/0!								#DIV/0!	#DIV/0!	#DIV/0!
2028							#DIV/0!		#DIV/0!		#DIV/0!								#DIV/0!	#DIV/0!	#DIV/0!
2029	C	[G, T]	158665	985	458		0.61521		0.286057		0		C	[T]	153722	711			0.460394	0	0
2030	G	[A]	158833	2700			1.67149	0.994482	0		0		G	[A]	152326	2604			1.68076	0	0
2031	C	[G]	159267	1214			0.756476		0		0								#DIV/0!	#DIV/0!	#DIV/0!
2032							#DIV/0!		#DIV/0!		#DIV/0!		A	[G]	149664	265			0.17675	0	0
2033	C	[T]	157095	1653			1.04127	1.36947	0		0		C	[T]	149444	1145			0.760348	0	0
2034							#DIV/0!		#DIV/0!		#DIV/0!								#DIV/0!	#DIV/0!	#DIV/0!
2035							#DIV/0!		#DIV/0!		#DIV/0!								#DIV/0!	#DIV/0!	#DIV/0!
2036	T	[C]	160425	272			0.169263		0		0		T	[C]	151057	435			0.287144	0	0
2037	G	[A]	157281	1197			0.75531		0		0		G	[A]	149104	275			0.184095	0	0
2038	C	[T]	154716	3934			2.47967	3.7667	0		0		C	[T]	149545	991			0.658314	0	0
2039	G	[A, T]	159844	248	220		0.154698		0.137232		0		G	[A]	144656	332			0.228984	0	0
2040							#DIV/0!		#DIV/0!		#DIV/0!								#DIV/0!	#DIV/0!	#DIV/0!
2041							#DIV/0!		#DIV/0!		#DIV/0!								#DIV/0!	#DIV/0!	#DIV/0!
2042							#DIV/0!		#DIV/0!		#DIV/0!								#DIV/0!	#DIV/0!	#DIV/0!
2043							#DIV/0!		#DIV/0!		#DIV/0!								#DIV/0!	#DIV/0!	#DIV/0!
2044	C	[G]	161864	350			0.215764		0		0		C	[T]	122375	247			0.201432	0	0
2045							#DIV/0!		#DIV/0!		#DIV/0!		T	[C]	121905	253			0.207109	0	0
2046	G	[A]	166699	887			0.52928		0		0		G	[A]	121247	384			0.315709	0	0
2047							#DIV/0!		#DIV/0!		#DIV/0!		C	[A, T]	119881	226	293		0.187708	0.243355	0
2049							#DIV/0!		#DIV/0!		#DIV/0!								#DIV/0!	#DIV/0!	#DIV/0!
2050	C	[T]	166437	416			0.249321		0		0		C	[T]	120111	565			0.468196	0	0
2051							#DIV/0!		#DIV/0!		#DIV/0!								#DIV/0!	#DIV/0!	#DIV/0!
2052							#DIV/0!		#DIV/0!		#DIV/0!		G	[T]	120076	221			0.183712	0	0
2053							#DIV/0!		#DIV/0!		#DIV/0!								#DIV/0!	#DIV/0!	#DIV/0!
2054							#DIV/0!		#DIV/0!		#DIV/0!								#DIV/0!	#DIV/0!	#DIV/0!
2055							#DIV/0!		#DIV/0!		#DIV/0!								#DIV/0!	#DIV/0!	#DIV/0!
2056							#DIV/0!		#DIV/0!		#DIV/0!								#DIV/0!	#DIV/0!	#DIV/0!
2057							#DIV/0!		#DIV/0!		#DIV/0!								#DIV/0!	#DIV/0!	#DIV/0!
2058							#DIV/0!		#DIV/0!		#DIV/0!								#DIV/0!	#DIV/0!	#DIV/0!
2059							#DIV/0!		#DIV/0!		#DIV/0!								#DIV/0!	#DIV/0!	#DIV/0!
2060							#DIV/0!		#DIV/0!		#DIV/0!								#DIV/0!	#DIV/0!	#DIV/0!
2061							#DIV/0!		#DIV/0!		#DIV/0!								#DIV/0!	#DIV/0!	#DIV/0!
2062							#DIV/0!		#DIV/0!		#DIV/0!		C	[T]	120140	220			0.182785	0	0
2063							#DIV/0!		#DIV/0!		#DIV/0!								#DIV/0!	#DIV/0!	#DIV/0!
2064	T	[C]	160118	189			0.117899		0		0								#DIV/0!	#DIV/0!	#DIV/0!
2065							#DIV/0!		#DIV/0!		#DIV/0!								#DIV/0!	#DIV/0!	#DIV/0!
2067	G	[C]	155658	529			0.338697		0		0								#DIV/0!	#DIV/0!	#DIV/0!
2068							#DIV/0!		#DIV/0!		#DIV/0!								#DIV/0!	#DIV/0!	#DIV/0!
2069	A	[G]	157360	361			0.228885		0		0		A	[G]	117002	375			0.319483	0	0
2070							#DIV/0!		#DIV/0!		#DIV/0!								#DIV/0!	#DIV/0!	#DIV/0!
2071							#DIV/0!		#DIV/0!		#DIV/0!								#DIV/0!	#DIV/0!	#DIV/0!
2073	T	[C]	146175	420			0.286504		0		0		T	[C]	112424	225			0.199735	0	0
2075							#DIV/0!		#DIV/0!		#DIV/0!								#DIV/0!	#DIV/0!	#DIV/0!
2076							#DIV/0!		#DIV/0!		#DIV/0!								#DIV/0!	#DIV/0!	#DIV/0!
2077							#DIV/0!		#DIV/0!		#DIV/0!								#DIV/0!	#DIV/0!	#DIV/0!
2078							#DIV/0!		#DIV/0!		#DIV/0!								#DIV/0!	#DIV/0!	#DIV/0!
2079							#DIV/0!		#DIV/0!		#DIV/0!								#DIV/0!	#DIV/0!	#DIV/0!
2080	C	[T]	145242	264			0.181436		0		0		C	[T]	110256	617			0.556493	0	0
2081							#DIV/0!		#DIV/0!		#DIV/0!								#DIV/0!	#DIV/0!	#DIV/0!
2082							#DIV/0!		#DIV/0!		#DIV/0!								#DIV/0!	#DIV/0!	#DIV/0!
2083							#DIV/0!		#DIV/0!		#DIV/0!								#DIV/0!	#DIV/0!	#DIV/0!
2084							#DIV/0!		#DIV/0!		#DIV/0!								#DIV/0!	#DIV/0!	#DIV/0!
2086							#DIV/0!		#DIV/0!		#DIV/0!								#DIV/0!	#DIV/0!	#DIV/0!
2087							#DIV/0!		#DIV/0!		#DIV/0!								#DIV/0!	#DIV/0!	#DIV/0!
2088							#DIV/0!		#DIV/0!		#DIV/0!								#DIV/0!	#DIV/0!	#DIV/0!
2089	G	[T]	151269	504			0.332075		0		0								#DIV/0!	#DIV/0!	#DIV/0!
2090							#DIV/0!		#DIV/0!		#DIV/0!								#DIV/0!	#DIV/0!	#DIV/0!
2091							#DIV/0!		#DIV/0!		#DIV/0!								#DIV/0!	#DIV/0!	#DIV/0!
2092							#DIV/0!		#DIV/0!		#DIV/0!								#DIV/0!	#DIV/0!	#DIV/0!
2093							#DIV/0!		#DIV/0!		#DIV/0!								#DIV/0!	#DIV/0!	#DIV/0!
2094	T	[C]	128589	2138			1.63547	5.60299	0		0		T	[C]	111359	326			0.291892	0	0
2095							#DIV/0!		#DIV/0!		#DIV/0!								#DIV/0!	#DIV/0!	#DIV/0!
2096							#DIV/0!		#DIV/0!		#DIV/0!								#DIV/0!	#DIV/0!	#DIV/0!
2097							#DIV/0!		#DIV/0!		#DIV/0!								#DIV/0!	#DIV/0!	#DIV/0!
2098							#DIV/0!		#DIV/0!		#DIV/0!		A	[T]	107489	159			0.147704	0	0
2099							#DIV/0!		#DIV/0!		#DIV/0!								#DIV/0!	#DIV/0!	#DIV/0!
2100							#DIV/0!		#DIV/0!		#DIV/0!								#DIV/0!	#DIV/0!	#DIV/0!
2101							#DIV/0!		#DIV/0!		#DIV/0!								#DIV/0!	#DIV/0!	#DIV/0!
2102							#DIV/0!		#DIV/0!		#DIV/0!								#DIV/0!	#DIV/0!	#DIV/0!
2103							#DIV/0!		#DIV/0!		#DIV/0!								#DIV/0!	#DIV/0!	#DIV/0!
2104							#DIV/0!		#DIV/0!		#DIV/0!								#DIV/0!	#DIV/0!	#DIV/0!
2105							#DIV/0!		#DIV/0!		#DIV/0!								#DIV/0!	#DIV/0!	#DIV/0!
2106	T	[C]	121188	403			0.331439		0		0		T	[C]	102092	387			0.377638	0	0
2107							#DIV/0!		#DIV/0!		#DIV/0!								#DIV/0!	#DIV/0!	#DIV/0!
2108	T	[C]	116600	236			0.201993		0		0		T	[C]	96951	212			0.21819	0	0
2109							#DIV/0!		#DIV/0!		#DIV/0!								#DIV/0!	#DIV/0!	#DIV/0!
2110							#DIV/0!		#DIV/0!		#DIV/0!								#DIV/0!	#DIV/0!	#DIV/0!
2111							#DIV/0!		#DIV/0!		#DIV/0!		T	[C]	87485	300			0.341744	0	0
2113							#DIV/0!		#DIV/0!		#DIV/0!		A	[G]	90507	208			0.22929	0	0
2114	G	[A]	122755	613			0.496887		0		0								#DIV/0!	#DIV/0!	#DIV/0!
2116							#DIV/0!		#DIV/0!		#DIV/0!								#DIV/0!	#DIV/0!	#DIV/0!
2119							#DIV/0!		#DIV/0!		#DIV/0!								#DIV/0!	#DIV/0!	#DIV/0!
2120							#DIV/0!		#DIV/0!		#DIV/0!								#DIV/0!	#DIV/0!	#DIV/0!
2121							#DIV/0!		#DIV/0!		#DIV/0!								#DIV/0!	#DIV/0!	#DIV/0!
2122							#DIV/0!		#DIV/0!		#DIV/0!								#DIV/0!	#DIV/0!	#DIV/0!
2123							#DIV/0!		#DIV/0!		#DIV/0!								#DIV/0!	#DIV/0!	#DIV/0!
2124							#DIV/0!		#DIV/0!		#DIV/0!								#DIV/0!	#DIV/0!	#DIV/0!
2125							#DIV/0!		#DIV/0!		#DIV/0!								#DIV/0!	#DIV/0!	#DIV/0!
2126							#DIV/0!		#DIV/0!		#DIV/0!								#DIV/0!	#DIV/0!	#DIV/0!
2128							#DIV/0!		#DIV/0!		#DIV/0!								#DIV/0!	#DIV/0!	#DIV/0!
2129							#DIV/0!		#DIV/0!		#DIV/0!								#DIV/0!	#DIV/0!	#DIV/0!
2130	T	[C]	129851	274			0.210567		0		0		T	[C]	111624	258			0.2306	0	0
2131							#DIV/0!		#DIV/0!		#DIV/0!								#DIV/0!	#DIV/0!	#DIV/0!
2132							#DIV/0!		#DIV/0!		#DIV/0!								#DIV/0!	#DIV/0!	#DIV/0!
2133							#DIV/0!		#DIV/0!		#DIV/0!								#DIV/0!	#DIV/0!	#DIV/0!
2136							#DIV/0!		#DIV/0!		#DIV/0!								#DIV/0!	#DIV/0!	#DIV/0!
2138							#DIV/0!		#DIV/0!		#DIV/0!								#DIV/0!	#DIV/0!	#DIV/0!
2139							#DIV/0!		#DIV/0!		#DIV/0!								#DIV/0!	#DIV/0!	#DIV/0!
2140							#DIV/0!		#DIV/0!		#DIV/0!		A	[G]	115212	106			0.0919197	0	0
2141	A	[G]	128046	1236			0.95605		0		0		A	[G]	119892	190			0.158225	0	0
2143							#DIV/0!		#DIV/0!		#DIV/0!		A	[T]	120329	190			0.157651	0	0
2146							#DIV/0!		#DIV/0!		#DIV/0!								#DIV/0!	#DIV/0!	#DIV/0!
2147							#DIV/0!		#DIV/0!		#DIV/0!								#DIV/0!	#DIV/0!	#DIV/0!
2151							#DIV/0!		#DIV/0!		#DIV/0!								#DIV/0!	#DIV/0!	#DIV/0!
2152	C	[T]	138098	285			0.20595		0		0		C	[T]	128109	629			0.488589	0	0
2153							#DIV/0!		#DIV/0!		#DIV/0!		T	[C]	127240	173			0.135779	0	0
2154	G	[T]	143739	256			0.177784		0		0		G	[T]	133867	286			0.213189	0	0
2155							#DIV/0!		#DIV/0!		#DIV/0!								#DIV/0!	#DIV/0!	#DIV/0!
2156	G	[A]	149679	548			0.364781		0		0								#DIV/0!	#DIV/0!	#DIV/0!
2158							#DIV/0!		#DIV/0!		#DIV/0!		T	[C]	130932	241			0.183727	0	0
2159							#DIV/0!		#DIV/0!		#DIV/0!								#DIV/0!	#DIV/0!	#DIV/0!
2160	C	[A, T]	139889	147	171		0.104845		0.121963		0		C	[T]	131706	254			0.192483	0	0
2161	G	[A, T]	140068	239	206		0.170091		0.146606		0		G	[A, T]	131797	295	275		0.222865	0.207756	0
2162	G	[A]	137884	784			0.565379		0		0		G	[A]	129502	685			0.526166	0	0
2163							#DIV/0!		#DIV/0!		#DIV/0!								#DIV/0!	#DIV/0!	#DIV/0!
2164							#DIV/0!		#DIV/0!		#DIV/0!								#DIV/0!	#DIV/0!	#DIV/0!
2165	C	[T]	133769	1234			0.914054		0		0		C	[T]	134138	520			0.386163	0	0
2166	G	[A]	130288	142			0.108871		0		0		G	[A]	128617	139			0.107956	0	0
2167							#DIV/0!		#DIV/0!		#DIV/0!								#DIV/0!	#DIV/0!	#DIV/0!
2169	C	[T]	135259	219			0.16165		0		0		C	[T]	128167	369			0.287079	0	0
2170	G	[T]	141085	153			0.108328		0		0		G	[A]	135481	215			0.158442	0	0
2171	G	[A]	135312	2672			1.93646	0.856727	0		0		G	[A]	127953	2959			2.2603	0	0
2172	C	[T]	143137	518			0.360586		0		0		C	[A, T]	136926	342	949		0.247437	0.686602	0
2173							#DIV/0!		#DIV/0!		#DIV/0!								#DIV/0!	#DIV/0!	#DIV/0!
2174	C	[G, T]	151060	990	1417		0.64509		0.923326		0		C	[T]	142168	409			0.286863	0	0
2175							#DIV/0!		#DIV/0!		#DIV/0!								#DIV/0!	#DIV/0!	#DIV/0!
2176							#DIV/0!		#DIV/0!		#DIV/0!		G	[A]	146518	259			0.176458	0	0
2177	T	[C]	156135	224			0.14326		0		0		T	[C]	145252	272			0.186911	0	0
2178	G	[A]	153100	294			0.191663		0		0		G	[A]	141443	374			0.26372	0	0
2179	T	[C]	153463	163			0.106102		0		0								#DIV/0!	#DIV/0!	#DIV/0!
2180							#DIV/0!		#DIV/0!		#DIV/0!								#DIV/0!	#DIV/0!	#DIV/0!
2182							#DIV/0!		#DIV/0!		#DIV/0!		A	[G]	133867	162			0.120869	0	0
2183	A	[G]	146495	231			0.157436		0		0								#DIV/0!	#DIV/0!	#DIV/0!
2184	G	[T]	144348	991			0.681854		0		0								#DIV/0!	#DIV/0!	#DIV/0!
2187							#DIV/0!		#DIV/0!		#DIV/0!								#DIV/0!	#DIV/0!	#DIV/0!
2189							#DIV/0!		#DIV/0!		#DIV/0!		T	[C]	126176	282			0.222999	0	0
2190	C	[A]	138001	1257			0.902641		0		0								#DIV/0!	#DIV/0!	#DIV/0!
2191	T	[C]	137801	223			0.161566		0		0		T	[C]	121780	417			0.341252	0	0
2192							#DIV/0!		#DIV/0!		#DIV/0!								#DIV/0!	#DIV/0!	#DIV/0!
2193							#DIV/0!		#DIV/0!		#DIV/0!								#DIV/0!	#DIV/0!	#DIV/0!
2194							#DIV/0!		#DIV/0!		#DIV/0!								#DIV/0!	#DIV/0!	#DIV/0!
2195							#DIV/0!		#DIV/0!		#DIV/0!								#DIV/0!	#DIV/0!	#DIV/0!
2196							#DIV/0!		#DIV/0!		#DIV/0!								#DIV/0!	#DIV/0!	#DIV/0!
2197							#DIV/0!		#DIV/0!		#DIV/0!								#DIV/0!	#DIV/0!	#DIV/0!
2198	C	[A]	129466	168			0.129596		0		0		C	[A]	118823	188			0.157969	0	0
2200							#DIV/0!		#DIV/0!		#DIV/0!								#DIV/0!	#DIV/0!	#DIV/0!
2201							#DIV/0!		#DIV/0!		#DIV/0!		A	[C]	127921	149			0.116343	0	0
2202							#DIV/0!		#DIV/0!		#DIV/0!								#DIV/0!	#DIV/0!	#DIV/0!
2203	G	[T]	133349	2015			1.48858	not in LOF	0		0								#DIV/0!	#DIV/0!	#DIV/0!
2204							#DIV/0!		#DIV/0!		#DIV/0!								#DIV/0!	#DIV/0!	#DIV/0!
2205	T	[C]	130884	247			0.188361		0		0		T	[C]	121185	332			0.273213	0	0
2206							#DIV/0!		#DIV/0!		#DIV/0!								#DIV/0!	#DIV/0!	#DIV/0!
2207							#DIV/0!		#DIV/0!		#DIV/0!								#DIV/0!	#DIV/0!	#DIV/0!
2208							#DIV/0!		#DIV/0!		#DIV/0!								#DIV/0!	#DIV/0!	#DIV/0!
2210							#DIV/0!		#DIV/0!		#DIV/0!								#DIV/0!	#DIV/0!	#DIV/0!
2211							#DIV/0!		#DIV/0!		#DIV/0!								#DIV/0!	#DIV/0!	#DIV/0!
2213							#DIV/0!		#DIV/0!		#DIV/0!		T	[C]	127105	152			0.119443	0	0
2214	TA	[T, CA]	127266	1604	178		1.24295	12.8152	0.137933		0		TA	[T, CA]	120271	117	243		0.09699	0.201441	0
2215							#DIV/0!		#DIV/0!		#DIV/0!								#DIV/0!	#DIV/0!	#DIV/0!
2218							#DIV/0!		#DIV/0!		#DIV/0!								#DIV/0!	#DIV/0!	#DIV/0!
2220							#DIV/0!		#DIV/0!		#DIV/0!								#DIV/0!	#DIV/0!	#DIV/0!
2221							#DIV/0!		#DIV/0!		#DIV/0!								#DIV/0!	#DIV/0!	#DIV/0!
2222							#DIV/0!		#DIV/0!		#DIV/0!		C	[A, T]	124155	177	151		0.142188	0.121302	0
2223	C	[T]	138899	279			0.200463		0		0		C	[T]	130144	322			0.246808	0	0
2224							#DIV/0!		#DIV/0!		#DIV/0!		G	[T]	123071	226			0.183297	0	0
2226	C	[T]	127742	479			0.373574		0		0								#DIV/0!	#DIV/0!	#DIV/0!
2227							#DIV/0!		#DIV/0!		#DIV/0!								#DIV/0!	#DIV/0!	#DIV/0!
2228							#DIV/0!		#DIV/0!		#DIV/0!								#DIV/0!	#DIV/0!	#DIV/0!
2229	T	[C]	136106	227			0.166504		0		0		T	[C]	119058	195			0.163518	0	0
2230							#DIV/0!		#DIV/0!		#DIV/0!								#DIV/0!	#DIV/0!	#DIV/0!
2231							#DIV/0!		#DIV/0!		#DIV/0!								#DIV/0!	#DIV/0!	#DIV/0!
2233							#DIV/0!		#DIV/0!		#DIV/0!		A	[G]	112853	255			0.225448	0	0
2234							#DIV/0!		#DIV/0!		#DIV/0!		A	[T]	117298	129			0.109855	0	0
2235							#DIV/0!		#DIV/0!		#DIV/0!								#DIV/0!	#DIV/0!	#DIV/0!
2236							#DIV/0!		#DIV/0!		#DIV/0!								#DIV/0!	#DIV/0!	#DIV/0!
2237							#DIV/0!		#DIV/0!		#DIV/0!		A	[G]	119866	164			0.136633	0	0
2238							#DIV/0!		#DIV/0!		#DIV/0!								#DIV/0!	#DIV/0!	#DIV/0!
2240							#DIV/0!		#DIV/0!		#DIV/0!								#DIV/0!	#DIV/0!	#DIV/0!
2241							#DIV/0!		#DIV/0!		#DIV/0!								#DIV/0!	#DIV/0!	#DIV/0!
2242							#DIV/0!		#DIV/0!		#DIV/0!								#DIV/0!	#DIV/0!	#DIV/0!
2243							#DIV/0!		#DIV/0!		#DIV/0!								#DIV/0!	#DIV/0!	#DIV/0!
2244							#DIV/0!		#DIV/0!		#DIV/0!								#DIV/0!	#DIV/0!	#DIV/0!
2245							#DIV/0!		#DIV/0!		#DIV/0!								#DIV/0!	#DIV/0!	#DIV/0!
2246							#DIV/0!		#DIV/0!		#DIV/0!								#DIV/0!	#DIV/0!	#DIV/0!
2248							#DIV/0!		#DIV/0!		#DIV/0!		G	[A]	113914	175			0.153389	0	0
2249							#DIV/0!		#DIV/0!		#DIV/0!								#DIV/0!	#DIV/0!	#DIV/0!
2252							#DIV/0!		#DIV/0!		#DIV/0!								#DIV/0!	#DIV/0!	#DIV/0!
2254							#DIV/0!		#DIV/0!		#DIV/0!								#DIV/0!	#DIV/0!	#DIV/0!
2255							#DIV/0!		#DIV/0!		#DIV/0!								#DIV/0!	#DIV/0!	#DIV/0!
2256	T	[C]	134974	318			0.235047		0		0		T	[C]	109804	299			0.271564	0	0
2257							#DIV/0!		#DIV/0!		#DIV/0!								#DIV/0!	#DIV/0!	#DIV/0!
2258	C	[A]	137495	167			0.121312		0		0		C	[A]	112944	183			0.161765	0	0
2259	G	[A]	137560	231			0.167645		0		0		G	[A]	112890	204			0.180381	0	0
2262							#DIV/0!		#DIV/0!		#DIV/0!		A	[T]	107008	157			0.146503	0	0
2263							#DIV/0!		#DIV/0!		#DIV/0!		GC	[G]	103629	125			0.120477	0	0
2264	C	[T]	126322	397			0.313292		0		0		C	[T]	106867	574			0.534247	0	0
2265							#DIV/0!		#DIV/0!		#DIV/0!								#DIV/0!	#DIV/0!	#DIV/0!
2266							#DIV/0!		#DIV/0!		#DIV/0!		A	[G]	107297	145			0.134957	0	0
2267							#DIV/0!		#DIV/0!		#DIV/0!								#DIV/0!	#DIV/0!	#DIV/0!
2268							#DIV/0!		#DIV/0!		#DIV/0!								#DIV/0!	#DIV/0!	#DIV/0!
2269							#DIV/0!		#DIV/0!		#DIV/0!								#DIV/0!	#DIV/0!	#DIV/0!
2270							#DIV/0!		#DIV/0!		#DIV/0!								#DIV/0!	#DIV/0!	#DIV/0!
2271							#DIV/0!		#DIV/0!		#DIV/0!								#DIV/0!	#DIV/0!	#DIV/0!
2272							#DIV/0!		#DIV/0!		#DIV/0!								#DIV/0!	#DIV/0!	#DIV/0!
2273							#DIV/0!		#DIV/0!		#DIV/0!								#DIV/0!	#DIV/0!	#DIV/0!
2278							#DIV/0!		#DIV/0!		#DIV/0!								#DIV/0!	#DIV/0!	#DIV/0!
2279							#DIV/0!		#DIV/0!		#DIV/0!		T	[C]	125321	206			0.164108	0	0
2280							#DIV/0!		#DIV/0!		#DIV/0!		C	[T]	120498	291			0.240916	0	0
2281	G	[T]	128147	537			0.417301		0		0								#DIV/0!	#DIV/0!	#DIV/0!
2282	A	[G]	134258	148			0.110114		0		0								#DIV/0!	#DIV/0!	#DIV/0!
2283							#DIV/0!		#DIV/0!		#DIV/0!								#DIV/0!	#DIV/0!	#DIV/0!
2286							#DIV/0!		#DIV/0!		#DIV/0!								#DIV/0!	#DIV/0!	#DIV/0!
2287							#DIV/0!		#DIV/0!		#DIV/0!								#DIV/0!	#DIV/0!	#DIV/0!
2288							#DIV/0!		#DIV/0!		#DIV/0!								#DIV/0!	#DIV/0!	#DIV/0!
2290							#DIV/0!		#DIV/0!		#DIV/0!								#DIV/0!	#DIV/0!	#DIV/0!
2291							#DIV/0!		#DIV/0!		#DIV/0!								#DIV/0!	#DIV/0!	#DIV/0!
2292	C	[T]	153151	862			0.559693		0		0		C	[T]	148482	671			0.449874	0	0
2293							#DIV/0!		#DIV/0!		#DIV/0!								#DIV/0!	#DIV/0!	#DIV/0!
2294							#DIV/0!		#DIV/0!		#DIV/0!		T	[C]	146316	270			0.184192	0	0
2295							#DIV/0!		#DIV/0!		#DIV/0!								#DIV/0!	#DIV/0!	#DIV/0!
2296							#DIV/0!		#DIV/0!		#DIV/0!								#DIV/0!	#DIV/0!	#DIV/0!
2299	G	[A]	139780	663			0.472078		0		0		G	[A]	135071	910			0.669211	0	0
2300	C	[T]	142710	3000			2.05888	4.24817	0		0		C	[T]	142091	692			0.484652	0	0
2301							#DIV/0!		#DIV/0!		#DIV/0!								#DIV/0!	#DIV/0!	#DIV/0!
2302							#DIV/0!		#DIV/0!		#DIV/0!								#DIV/0!	#DIV/0!	#DIV/0!
2303	G	[T]	148617	2346			1.55402	not in LOF	0		0		G	[A]	148601	254			0.170636	0	0
2304	C	[T]	154578	583			0.375739		0		0		C	[T]	152467	807			0.526508	0	0
2305	G	[A]	157300	1213			0.765237		0		0		G	[A]	155717	999			0.637459	0	0
2306	T	[C]	154510	2688			1.70995	7.08893	0		0		T	[C]	155089	375			0.241213	0	0
2307							#DIV/0!		#DIV/0!		#DIV/0!								#DIV/0!	#DIV/0!	#DIV/0!
2308	G	[A]	155321	350			0.224833		0		0		G	[A]	154001	576			0.37263	0	0
2309							#DIV/0!		#DIV/0!		#DIV/0!								#DIV/0!	#DIV/0!	#DIV/0!
2310							#DIV/0!		#DIV/0!		#DIV/0!								#DIV/0!	#DIV/0!	#DIV/0!
2311							#DIV/0!		#DIV/0!		#DIV/0!								#DIV/0!	#DIV/0!	#DIV/0!
2312	AC	[A]	159918	1059			0.657858		0		0		AC	[A]	159851	519			0.323627	0	0
2313							#DIV/0!		#DIV/0!		#DIV/0!		C	[T]	165511	349			0.210418	0	0
2314							#DIV/0!		#DIV/0!		#DIV/0!								#DIV/0!	#DIV/0!	#DIV/0!
2315							#DIV/0!		#DIV/0!		#DIV/0!								#DIV/0!	#DIV/0!	#DIV/0!
2316							#DIV/0!		#DIV/0!		#DIV/0!								#DIV/0!	#DIV/0!	#DIV/0!
2317							#DIV/0!		#DIV/0!		#DIV/0!								#DIV/0!	#DIV/0!	#DIV/0!
2318	A	[C, G]	158912	587	223		0.367514		0.139618		0		A	[C]	158705	547			0.343481	0	0
2319	C	[T]	158255	439			0.276633		0		0								#DIV/0!	#DIV/0!	#DIV/0!
2320	G	[A]	158292	279			0.175946		0		0		G	[A]	156026	675			0.430757	0	0
2321							#DIV/0!		#DIV/0!		#DIV/0!								#DIV/0!	#DIV/0!	#DIV/0!
2322							#DIV/0!		#DIV/0!		#DIV/0!								#DIV/0!	#DIV/0!	#DIV/0!
2324	G	[A]	155412	363			0.233028		0		0		G	[A]	146846	659			0.446765	0	0
2325	C	[T]	155661	1153			0.735266		0		0		C	[T]	146904	1866			1.25429	0	0
2326	C	[A, T]	154171	382	235		0.246789		0.151821		0		C	[A, T]	146136	321	313		0.21871	0.213259	0
2327	G	[A]	149638	1118			0.741596		0		0		G	[A]	141718	526			0.369787	0	0
2329	C	[T]	151337	530			0.34899		0		0		C	[A]	142732	267			0.186715	0	0
2330							#DIV/0!		#DIV/0!		#DIV/0!								#DIV/0!	#DIV/0!	#DIV/0!
2331	G	[A]	151922	1367			0.89178		0		0		G	[A]	137596	415			0.300701	0	0
2332	C	[T]	146302	576			0.392162		0		0		C	[T]	137186	835			0.60498	0	0
2333							#DIV/0!		#DIV/0!		#DIV/0!								#DIV/0!	#DIV/0!	#DIV/0!
2334	G	[A]	142430	633			0.442462		0		0								#DIV/0!	#DIV/0!	#DIV/0!
2335							#DIV/0!		#DIV/0!		#DIV/0!								#DIV/0!	#DIV/0!	#DIV/0!
2336	G	[A]	140439	1092			0.771562		0		0		G	[A]	131115	1119			0.846227	0	0
2338							#DIV/0!		#DIV/0!		#DIV/0!								#DIV/0!	#DIV/0!	#DIV/0!
2340							#DIV/0!		#DIV/0!		#DIV/0!								#DIV/0!	#DIV/0!	#DIV/0!
2341	T	[A]	141849	1084			0.758397		0		0		T	[A]	134449	907			0.670085	0	0
2342	G	[A]	137027	278			0.202469		0		0		G	[A]	128894	426			0.329415	0	0
2343	C	[T]	142608	1398			0.970793		0		0		C	[T]	129221	843			0.648142	0	0
2344							#DIV/0!		#DIV/0!		#DIV/0!								#DIV/0!	#DIV/0!	#DIV/0!
2345	T	[C]	144757	694			0.477137		0		0		T	[C]	131038	308			0.234495	0	0
2346							#DIV/0!		#DIV/0!		#DIV/0!								#DIV/0!	#DIV/0!	#DIV/0!
2347							#DIV/0!		#DIV/0!		#DIV/0!								#DIV/0!	#DIV/0!	#DIV/0!
2349							#DIV/0!		#DIV/0!		#DIV/0!								#DIV/0!	#DIV/0!	#DIV/0!
2350	T	[C]	150872	377			0.249258		0		0		T	[C]	136726	430			0.313512	0	0
2352							#DIV/0!		#DIV/0!		#DIV/0!								#DIV/0!	#DIV/0!	#DIV/0!
2353							#DIV/0!		#DIV/0!		#DIV/0!		A	[C]	131580	370			0.280409	0	0
2354	C	[T]	145335	1760			1.19651	6.9995	0		0		C	[T]	131399	225			0.170941	0	0
2355	C	[A]	151261	324			0.213741		0		0								#DIV/0!	#DIV/0!	#DIV/0!
2356	G	[A]	145738	1048			0.713965		0		0		G	[A]	130245	1053			0.801992	0	0
2357	T	[C]	140334	766			0.542877		0		0		T	[C]	124732	437			0.349128	0	0
2358	G	[A]	139039	598			0.428253		0		0		G	[A]	123223	451			0.364668	0	0
2359	C	[T]	135248	226			0.166822		0		0		C	[A, T]	118315	236	351		0.198483	0.295201	0
2363	T	[C]	139085	506			0.362488		0		0		T	[C]	123097	599			0.484252	0	0
2364							#DIV/0!		#DIV/0!		#DIV/0!								#DIV/0!	#DIV/0!	#DIV/0!
2366							#DIV/0!		#DIV/0!		#DIV/0!								#DIV/0!	#DIV/0!	#DIV/0!
2367	C	[A]	136324	448			0.327552		0		0								#DIV/0!	#DIV/0!	#DIV/0!
2368							#DIV/0!		#DIV/0!		#DIV/0!								#DIV/0!	#DIV/0!	#DIV/0!
2369	C	[T]	137483	2797			1.99387	4.56797	0		0		C	[T]	124771	547			0.43649	0	0
2370	G	[A]	139991	455			0.323968		0		0		G	[A]	124891	611			0.486845	0	0
2371	C	[G]	142672	600			0.418784		0		0								#DIV/0!	#DIV/0!	#DIV/0!
2373							#DIV/0!		#DIV/0!		#DIV/0!		G	[A]	122714	229			0.186265	0	0
2374							#DIV/0!		#DIV/0!		#DIV/0!								#DIV/0!	#DIV/0!	#DIV/0!
2375	T	[C]	134924	519			0.383187		0		0		T	[C]	120834	548			0.451467	0	0
2377							#DIV/0!		#DIV/0!		#DIV/0!								#DIV/0!	#DIV/0!	#DIV/0!
2379							#DIV/0!		#DIV/0!		#DIV/0!		GC	[G]	117412	207			0.175992	0	0
2380	C	[T]	127093	3385			2.59431	1.56501	0		0		C	[T]	115090	1940			1.65769	0	0
2382							#DIV/0!		#DIV/0!		#DIV/0!		CT	[C]	117673	343			0.290639	0	0
2383	T	[C]	124493	289			0.231604		0		0		T	[C]	117206	285			0.242572	0	0
2385							#DIV/0!		#DIV/0!		#DIV/0!		C	[T]	128022	230			0.179334	0	0
2387	G	[A]	135347	1344			0.98324		0		0		G	[A]	122246	1475			1.1922	0	0
2388	C	[T]	136120	208			0.152573		0		0		C	[T]	130420	370			0.282896	0	0
2390	G	[A]	142328	262			0.183744		0		0		G	[A]	130658	388			0.296079	0	0
2391	C	[T]	142672	545			0.380541		0		0		C	[T]	131669	300			0.227326	0	0
2392	C	[A]	137480	739			0.534659		0		0								#DIV/0!	#DIV/0!	#DIV/0!
2393	T	[C]	137457	311			0.225742		0		0		T	[C]	125591	351			0.2787	0	0
2394							#DIV/0!		#DIV/0!		#DIV/0!								#DIV/0!	#DIV/0!	#DIV/0!
2395							#DIV/0!		#DIV/0!		#DIV/0!		C	[A]	130756	272			0.207589	0	0
2396	T	[C]	137334	279			0.202742		0		0		T	[C]	132386	271			0.204286	0	0
2397							#DIV/0!		#DIV/0!		#DIV/0!								#DIV/0!	#DIV/0!	#DIV/0!
2398							#DIV/0!		#DIV/0!		#DIV/0!		G	[T]	126823	258			0.20302	0	0
2399							#DIV/0!		#DIV/0!		#DIV/0!								#DIV/0!	#DIV/0!	#DIV/0!
2401							#DIV/0!		#DIV/0!		#DIV/0!								#DIV/0!	#DIV/0!	#DIV/0!
2403							#DIV/0!		#DIV/0!		#DIV/0!								#DIV/0!	#DIV/0!	#DIV/0!
2404	G	[A]	121538	340			0.278967		0		0								#DIV/0!	#DIV/0!	#DIV/0!
2405							#DIV/0!		#DIV/0!		#DIV/0!								#DIV/0!	#DIV/0!	#DIV/0!
2406	C	[T]	124098	247			0.198641		0		0		C	[T]	120661	427			0.352636	0	0
2407	C	[A, T]	119349	137	239		0.114429		0.199624		0		C	[T]	115958	404			0.347192	0	0
2408	G	[A]	118803	348			0.292066		0		0		G	[A]	115728	415			0.357318	0	0
2409							#DIV/0!		#DIV/0!		#DIV/0!								#DIV/0!	#DIV/0!	#DIV/0!
2410							#DIV/0!		#DIV/0!		#DIV/0!								#DIV/0!	#DIV/0!	#DIV/0!
2414							#DIV/0!		#DIV/0!		#DIV/0!								#DIV/0!	#DIV/0!	#DIV/0!
2416							#DIV/0!		#DIV/0!		#DIV/0!		A	[C]	133502	334			0.249559	0	0
2417	A	[T]	140190	560			0.397869		0		0								#DIV/0!	#DIV/0!	#DIV/0!
2418							#DIV/0!		#DIV/0!		#DIV/0!								#DIV/0!	#DIV/0!	#DIV/0!
2419							#DIV/0!		#DIV/0!		#DIV/0!								#DIV/0!	#DIV/0!	#DIV/0!
2421							#DIV/0!		#DIV/0!		#DIV/0!								#DIV/0!	#DIV/0!	#DIV/0!
2425							#DIV/0!		#DIV/0!		#DIV/0!								#DIV/0!	#DIV/0!	#DIV/0!
2426							#DIV/0!		#DIV/0!		#DIV/0!		T	[A]	129925	171			0.131441	0	0
2428	G	[T]	135276	566			0.416661		0		0		G	[T]	131914	576			0.43475	0	0
2429	G	[A]	136300	509			0.372052		0		0		G	[A]	126244	476			0.375631	0	0
2430							#DIV/0!		#DIV/0!		#DIV/0!								#DIV/0!	#DIV/0!	#DIV/0!
2431							#DIV/0!		#DIV/0!		#DIV/0!		T	[C]	124152	264			0.212191	0	0
2432							#DIV/0!		#DIV/0!		#DIV/0!								#DIV/0!	#DIV/0!	#DIV/0!
2433							#DIV/0!		#DIV/0!		#DIV/0!								#DIV/0!	#DIV/0!	#DIV/0!
2434							#DIV/0!		#DIV/0!		#DIV/0!								#DIV/0!	#DIV/0!	#DIV/0!
2437							#DIV/0!		#DIV/0!		#DIV/0!								#DIV/0!	#DIV/0!	#DIV/0!
2439							#DIV/0!		#DIV/0!		#DIV/0!								#DIV/0!	#DIV/0!	#DIV/0!
2440							#DIV/0!		#DIV/0!		#DIV/0!								#DIV/0!	#DIV/0!	#DIV/0!
2441							#DIV/0!		#DIV/0!		#DIV/0!								#DIV/0!	#DIV/0!	#DIV/0!
2442	G	[A]	122310	440			0.358452		0		0		G	[A]	113849	544			0.475554	0	0
2443							#DIV/0!		#DIV/0!		#DIV/0!		C	[T]	115688	134			0.115695	0	0
2444	T	[C]	126577	507			0.398949		0		0		T	[C]	119246	567			0.473237	0	0
2445							#DIV/0!		#DIV/0!		#DIV/0!								#DIV/0!	#DIV/0!	#DIV/0!
2446	A	[G]	126475	802			0.630122		0		0								#DIV/0!	#DIV/0!	#DIV/0!
2447							#DIV/0!		#DIV/0!		#DIV/0!								#DIV/0!	#DIV/0!	#DIV/0!
2448							#DIV/0!		#DIV/0!		#DIV/0!								#DIV/0!	#DIV/0!	#DIV/0!
2449							#DIV/0!		#DIV/0!		#DIV/0!								#DIV/0!	#DIV/0!	#DIV/0!
2450							#DIV/0!		#DIV/0!		#DIV/0!								#DIV/0!	#DIV/0!	#DIV/0!
2451							#DIV/0!		#DIV/0!		#DIV/0!								#DIV/0!	#DIV/0!	#DIV/0!
2452	T	[G]	138762	516			0.370482		0		0		T	[G]	113750	506			0.442865	0	0
2455	G	[A, T]	145300	804	219		0.549469		0.149669		0		G	[A]	114907	205			0.178087	0	0
2456							#DIV/0!		#DIV/0!		#DIV/0!		T	[C]	119603	261			0.217747	0	0
2457	G	[A]	146445	2872			1.92342	2.51477	0		0		G	[A]	117289	904			0.764851	0	0
2458	C	[T]	145891	2396			1.61579	0.989957	0		0		C	[T]	114991	1908			1.63218	0	0
2459	A	[G]	148847	874			0.583752		0		0								#DIV/0!	#DIV/0!	#DIV/0!
2461							#DIV/0!		#DIV/0!		#DIV/0!								#DIV/0!	#DIV/0!	#DIV/0!
2462							#DIV/0!		#DIV/0!		#DIV/0!								#DIV/0!	#DIV/0!	#DIV/0!
2463							#DIV/0!		#DIV/0!		#DIV/0!								#DIV/0!	#DIV/0!	#DIV/0!
2464	G	[A]	140855	2299			1.60596	1.48564	0		0		G	[A]	108803	1189			1.08099	0	0
2465							#DIV/0!		#DIV/0!		#DIV/0!								#DIV/0!	#DIV/0!	#DIV/0!
2467							#DIV/0!		#DIV/0!		#DIV/0!								#DIV/0!	#DIV/0!	#DIV/0!
2468	A	[T]	136498	643			0.468861		0		0								#DIV/0!	#DIV/0!	#DIV/0!
2469							#DIV/0!		#DIV/0!		#DIV/0!								#DIV/0!	#DIV/0!	#DIV/0!
2470	G	[A]	139239	535			0.382761		0		0								#DIV/0!	#DIV/0!	#DIV/0!
2471	G	[A]	130579	3295			2.46127	1.94779	0		0		G	[A]	105642	1352			1.26362	0	0
2474							#DIV/0!		#DIV/0!		#DIV/0!								#DIV/0!	#DIV/0!	#DIV/0!
2475							#DIV/0!		#DIV/0!		#DIV/0!								#DIV/0!	#DIV/0!	#DIV/0!
2476							#DIV/0!		#DIV/0!		#DIV/0!								#DIV/0!	#DIV/0!	#DIV/0!
2478							#DIV/0!		#DIV/0!		#DIV/0!								#DIV/0!	#DIV/0!	#DIV/0!
2479							#DIV/0!		#DIV/0!		#DIV/0!		T	[A]	107438	140			0.130138	0	0
2480							#DIV/0!		#DIV/0!		#DIV/0!								#DIV/0!	#DIV/0!	#DIV/0!
2481							#DIV/0!		#DIV/0!		#DIV/0!								#DIV/0!	#DIV/0!	#DIV/0!
2483							#DIV/0!		#DIV/0!		#DIV/0!		T	[C]	105284	165			0.156474	0	0
2484							#DIV/0!		#DIV/0!		#DIV/0!		G	[T]	105525	206			0.194834	0	0
2485							#DIV/0!		#DIV/0!		#DIV/0!								#DIV/0!	#DIV/0!	#DIV/0!
2486	A	[G]	136539	499			0.364133		0		0		A	[G]	111364	442			0.395328	0	0
2487							#DIV/0!		#DIV/0!		#DIV/0!		G	[T]	115866	133			0.114656	0	0
2488							#DIV/0!		#DIV/0!		#DIV/0!								#DIV/0!	#DIV/0!	#DIV/0!
2489							#DIV/0!		#DIV/0!		#DIV/0!								#DIV/0!	#DIV/0!	#DIV/0!
2490							#DIV/0!		#DIV/0!		#DIV/0!								#DIV/0!	#DIV/0!	#DIV/0!
2491							#DIV/0!		#DIV/0!		#DIV/0!		C	[A, T]	113498	137	151		0.120401	0.132705	0
2492	G	[A]	135511	1095			0.801575		0		0		G	[A]	113037	546			0.480706	0	0
2493							#DIV/0!		#DIV/0!		#DIV/0!								#DIV/0!	#DIV/0!	#DIV/0!
2494							#DIV/0!		#DIV/0!		#DIV/0!		C	[T]	110756	161			0.145154	0	0
2495							#DIV/0!		#DIV/0!		#DIV/0!		G	[A]	104145	203			0.194541	0	0
2496							#DIV/0!		#DIV/0!		#DIV/0!								#DIV/0!	#DIV/0!	#DIV/0!
2497							#DIV/0!		#DIV/0!		#DIV/0!								#DIV/0!	#DIV/0!	#DIV/0!
2498							#DIV/0!		#DIV/0!		#DIV/0!		T	[A]	105621	137			0.129541	0	0
2499	G	[T]	137445	486			0.35235		0		0		G	[T]	112532	169			0.149954	0	0
2500	G	[A]	137944	703			0.507043		0		0		G	[A]	112660	360			0.318528	0	0
2502							#DIV/0!		#DIV/0!		#DIV/0!		G	[A]	116277	270			0.231666	0	0
2503	C	[T]	133512	1080			0.802425		0		0		C	[T]	115599	440			0.379183	0	0
2505	C	[T]	127405	328			0.256786		0		0		C	[T]	116178	516			0.442182	0	0
2506	C	[A, T]	126057	155	238		0.122578		0.188217		0		C	[A, T]	114592	203	296		0.176382	0.257188	0
2507	G	[A]	125000	520			0.414277		0		0		G	[A]	114637	526			0.456744	0	0
[truncated: 915 more rows]
